# Supplementary material for: Characterization of genetic and phenotypic heterogeneity of obstructive sleep apnea using electronic health records
Source: BMC Med Genomics. 2020 Jul 25;13:105. doi: 10.1186/s12920-020-00755-4 (PMC7382070; doi:10.1186/s12920-020-00755-4)
Supplement: Supplementary file 2 — Additional file 2. Table S1. Clinical Codes Used to Define Sleep Apnea. [file 12920_2020_755_MOESM2_ESM.xlsx]

## Sheet: S1. ICD Codes for EHR-OSA
Table S1. Clinical Codes Used to Define Sleep Apnea.
International Classification of Diseases Code	Code Description
327.20 (ICD-9)	Organic sleep apnea, unspecified
327.23 (ICD-9)	Obstructive sleep apnea (adult, pediatric)
327.29 (ICD-9)	Other organic sleep apnea
780.51 (ICD-9)	Insomnia with sleep apnea
780.53 (ICD-9)	Hypersomnia with sleep apnea
780.57 (ICD-9)	Sleep apnea (NOS)
G47.30 (ICD-10)	Sleep apnea, unspecified
G47.33 (ICD-10)	Obstructive sleep apnea (adult, pediatric)
G47.39 (ICD-10)	Other sleep apnea
Included are the ICD-9 and ICD-10 codes that were considered OSA-related for EHR-defined OSA and No OSA.
