# Supplementary material for: Characterization of genetic and phenotypic heterogeneity of obstructive sleep apnea using electronic health records
Source: BMC Med Genomics. 2020 Jul 25;13:105. doi: 10.1186/s12920-020-00755-4 (PMC7382070; doi:10.1186/s12920-020-00755-4)
Supplement: Supplementary file 3 — Additional file 3. Table S2. International Classification of Diseases, Ninth Edition Codes and Corresponding PheCodes Tested for Associations with OSA Candidate Variants. [file 12920_2020_755_MOESM3_ESM.xlsx]

## Sheet: GHSCodestoPheCode
Table S2. International Classification of Diseases, Ninth Edition Codes and Corresponding PheCodes Tested for Associations with OSA Candidate Variants.
ICD9Code	Description	PheCode	Phenotype
ICD9Code:110.1	Dermatophytosis of nail	PheCode:110.11	Dermatophytosis of nail
ICD9Code:110.4	Dermatophytosis of foot	PheCode:110.12	Althete's foot
ICD9Code:110.5	Dermatophytosis of the body	PheCode:110.13	Dermatophytosis of the body
ICD9Code:112.0	Candidiasis of mouth	PheCode:112	Candidiasis
ICD9Code:112.1	Candidiasis of vulva and vagina	PheCode:112	Candidiasis
ICD9Code:112.3	Candidiasis of skin and nails	PheCode:112.3	Candidiasis of skin and nails
ICD9Code:135	Sarcoidosis	PheCode:697	Sarcoidosis
ICD9Code:153.9	Malignant neoplasm of colon, unspecified site	PheCode:153.2	Colon cancer
ICD9Code:162.3	Malignant neoplasm of upper lobe, bronchus or lung	PheCode:165.1	Cancer of bronchus; lung
ICD9Code:162.9	Malignant neoplasm of bronchus and lung, unspecified	PheCode:165.1	Cancer of bronchus; lung
ICD9Code:173.3	Other and unspecified malignant neoplasm of skin of other and unspecified parts of face	PheCode:172.2	Other non-epithelial cancer of skin
ICD9Code:174.4	Malignant neoplasm of upper-outer quadrant of female breast	PheCode:174.11	Malignant neoplasm of female breast
ICD9Code:174.9	Malignant neoplasm of breast (female), unspecified	PheCode:174.11	Malignant neoplasm of female breast
ICD9Code:182.0	Malignant neoplasm of corpus uteri, except isthmus	PheCode:182	Malignant neoplasm of uterus
ICD9Code:185	Malignant neoplasm of prostate	PheCode:185	Cancer of prostate
ICD9Code:188.9	Malignant neoplasm of bladder, part unspecified	PheCode:189.21	Malignant neoplasm of bladder
ICD9Code:189.0	Malignant neoplasm of kidney, except pelvis	PheCode:189.11	Malignant neoplasm of kidney, except pelvis
ICD9Code:193	Malignant neoplasm of thyroid gland	PheCode:193	Thyroid cancer
ICD9Code:202.80	Other malignant lymphomas, unspecified site, extranodal and solid organ sites	PheCode:202.2	Non-Hodgkins lymphoma
ICD9Code:211.3	Benign neoplasm of colon	PheCode:208	Benign neoplasm of colon
ICD9Code:216.3	Benign neoplasm of skin of other and unspecified parts of face	PheCode:216	Benign neoplasm of skin
ICD9Code:216.9	Benign neoplasm of skin, site unspecified	PheCode:216	Benign neoplasm of skin
ICD9Code:218.9	Leiomyoma of uterus, unspecified	PheCode:218.1	Uterine leiomyoma
ICD9Code:224.6	Benign neoplasm of choroid	PheCode:224.1	Benign neoplasm of eye, uveal
ICD9Code:225.2	Benign neoplasm of cerebral meninges	PheCode:225.1	Benign neoplasm of brain, cranial nerves, meninges
ICD9Code:227.3	Benign neoplasm of pituitary gland and craniopharyngeal duct	PheCode:227.3	Benign neoplasm of pituitary gland and craniopharyngeal duct (pouch)
ICD9Code:233.0	Carcinoma in situ of breast	PheCode:174.1	Breast cancer [female]
ICD9Code:238.2	Neoplasm of uncertain behavior of skin	PheCode:173	Neoplasm of uncertain behavior of skin
ICD9Code:238.9	Neoplasm of uncertain behavior, site unspecified	PheCode:199	Neoplasm of uncertain behavior
ICD9Code:240.9	Goiter, unspecified	PheCode:240	Simple and unspecified goiter
ICD9Code:241.0	Nontoxic uninodular goiter	PheCode:241.1	Nontoxic uninodular goiter
ICD9Code:241.1	Nontoxic multinodular goiter	PheCode:241.2	Nontoxic multinodular goiter
ICD9Code:242.00	Toxic diffuse goiter without mention of thyrotoxic crisis or storm	PheCode:242.1	Graves' disease
ICD9Code:242.90	Thyrotoxicosis without mention of goiter or other cause, and without mention of thyrotoxic crisis or storm	PheCode:242	Thyrotoxicosis with or without goiter
ICD9Code:244.0	Postsurgical hypothyroidism	PheCode:244.1	Secondary hypothyroidism
ICD9Code:244.1	Other postablative hypothyroidism	PheCode:244.1	Secondary hypothyroidism
ICD9Code:244.8	Other specified acquired hypothyroidism	PheCode:244.2	Acquired hypothyroidism
ICD9Code:244.9	Unspecified acquired hypothyroidism	PheCode:244.4	Hypothyroidism NOS
ICD9Code:245.2	Chronic lymphocytic thyroiditis	PheCode:245.21	Chronic lymphocytic thyroiditis
ICD9Code:250.00	Diabetes mellitus without mention of complication, type II or unspecified type, not stated as uncontrolled	PheCode:250.2	Type 2 diabetes
ICD9Code:250.01	Diabetes mellitus without mention of complication, type I [juvenile type], not stated as uncontrolled	PheCode:250.1	Type 1 diabetes
ICD9Code:250.40	Diabetes with renal manifestations, type II or unspecified type, not stated as uncontrolled	PheCode:250.22	Type 2 diabetes with renal manifestations
ICD9Code:250.50	Diabetes with ophthalmic manifestations, type II or unspecified type, not stated as uncontrolled	PheCode:250.23	Type 2 diabetes with ophthalmic manifestations
ICD9Code:250.60	Diabetes with neurological manifestations, type II or unspecified type, not stated as uncontrolled	PheCode:250.24	Type 2 diabetes with neurological manifestations
ICD9Code:250.70	Diabetes with peripheral circulatory disorders, type II or unspecified type, not stated as uncontrolled	PheCode:250.25	Diabetes type 2 with peripheral circulatory disorders
ICD9Code:250.80	Diabetes with other specified manifestations, type II or unspecified type, not stated as uncontrolled	PheCode:250.2	Type 2 diabetes
ICD9Code:251.1	Other specified hypoglycemia	PheCode:251.1	Hypoglycemia
ICD9Code:251.2	Hypoglycemia, unspecified	PheCode:251.1	Hypoglycemia
ICD9Code:252.01	Primary hyperparathyroidism	PheCode:252.1	Hyperparathyroidism
ICD9Code:256.4	Polycystic ovaries	PheCode:256.4	Polycystic ovaries
ICD9Code:257.2	Other testicular hypofunction	PheCode:257.1	Testicular hypofunction
ICD9Code:266.2	Other B-complex deficiencies	PheCode:261.2	Vitamin B-complex deficiencies
ICD9Code:268.9	Unspecified vitamin D deficiency	PheCode:261.4	Vitamin D deficiency
ICD9Code:269.2	Unspecified vitamin deficiency	PheCode:261	Vitamin deficiency
ICD9Code:272.0	Pure hypercholesterolemia	PheCode:272.11	Hypercholesterolemia
ICD9Code:272.1	Pure hyperglyceridemia	PheCode:272.12	Hyperglyceridemia
ICD9Code:272.2	Mixed hyperlipidemia	PheCode:272.13	Mixed hyperlipidemia
ICD9Code:272.4	Other and unspecified hyperlipidemia	PheCode:272.1	Hyperlipidemia
ICD9Code:272.5	Lipoprotein deficiencies	PheCode:277.51	Lipoprotein disorders
ICD9Code:273.1	Monoclonal paraproteinemia	PheCode:270.32	Paraproteinemia
ICD9Code:274.0	Gouty arthropathy	PheCode:274.11	Gouty arthropathy
ICD9Code:274.00	Gouty arthropathy, unspecified	PheCode:274.11	Gouty arthropathy
ICD9Code:274.9	Gout, unspecified	PheCode:274.1	Gout
ICD9Code:275.42	Hypercalcemia	PheCode:275.6	Hypercalcemia
ICD9Code:276.1	Hyposmolality and/or hyponatremia	PheCode:276.12	Hyposmolality and/or hyponatremia
ICD9Code:276.51	Dehydration	PheCode:276.5	Hypovolemia
ICD9Code:276.6	Fluid overload	PheCode:276.6	Fluid overload
ICD9Code:276.7	Hyperpotassemia	PheCode:276.13	Hyperpotassemia
ICD9Code:276.8	Hypopotassemia	PheCode:276.14	Hypopotassemia
ICD9Code:276.9	Electrolyte and fluid disorders not elsewhere classified	PheCode:276.1	Electrolyte imbalance
ICD9Code:277.7	Dysmetabolic syndrome X	PheCode:277.7	Dysmetabolic syndrome X
ICD9Code:278.00	Obesity, unspecified	PheCode:278.1	Obesity
ICD9Code:278.01	Morbid obesity	PheCode:278.11	Morbid obesity
ICD9Code:278.02	Overweight	PheCode:278	Overweight, obesity and other hyperalimentation
ICD9Code:278.1	Localized adiposity	PheCode:278.3	Localized adiposity
ICD9Code:280.0	Iron deficiency anemia secondary to blood loss (chronic)	PheCode:280.2	Iron deficiency anemia secondary to blood loss (chronic)
ICD9Code:280.9	Iron deficiency anemia, unspecified	PheCode:280.1	Iron deficiency anemias, unspecified or not due to blood loss
ICD9Code:281.0	Pernicious anemia	PheCode:281.11	Pernicious anemia
ICD9Code:281.1	Other vitamin B12 deficiency anemia	PheCode:281.12	Other vitamin B12 deficiency anemia
ICD9Code:285.1	Acute posthemorrhagic anemia	PheCode:285.1	Acute posthemorrhagic anemia
ICD9Code:285.21	Anemia in chronic kidney disease	PheCode:285.21	Anemia in chronic kidney disease
ICD9Code:285.9	Anemia, unspecified	PheCode:285	Other anemias
ICD9Code:287.5	Thrombocytopenia, unspecified	PheCode:287.3	Thrombocytopenia
ICD9Code:289.81	Primary hypercoagulable state	PheCode:286.81	Primary hypercoagulable state
ICD9Code:296.20	Major depressive affective disorder, single episode, unspecified	PheCode:296.22	Major depressive disorder
ICD9Code:296.22	Major depressive affective disorder, single episode, moderate	PheCode:296.22	Major depressive disorder
ICD9Code:296.30	Major depressive affective disorder, recurrent episode, unspecified	PheCode:296.22	Major depressive disorder
ICD9Code:296.32	Major depressive affective disorder, recurrent episode, moderate	PheCode:296.22	Major depressive disorder
ICD9Code:296.80	Bipolar disorder, unspecified	PheCode:296.1	Bipolar
ICD9Code:296.90	Unspecified episodic mood disorder	PheCode:296	Mood disorders
ICD9Code:300.00	Anxiety state, unspecified	PheCode:300.1	Anxiety disorder
ICD9Code:300.01	Panic disorder without agoraphobia	PheCode:300.12	Agorophobia, social phobia, and panic disorder
ICD9Code:300.02	Generalized anxiety disorder	PheCode:300.11	Generalized anxiety disorder
ICD9Code:300.09	Other anxiety states	PheCode:300.1	Anxiety disorder
ICD9Code:300.3	Obsessive-compulsive disorders	PheCode:300.3	Obsessive-compulsive disorders
ICD9Code:300.4	Dysthymic disorder	PheCode:300.4	Dysthymic disorder
ICD9Code:305.00	Alcohol abuse, unspecified	PheCode:317.1	Alcoholism
ICD9Code:305.1	Tobacco use disorder	PheCode:318	Tobacco use disorder
ICD9Code:307.42	Persistent disorder of initiating or maintaining sleep	PheCode:327.41	Organic or persistent insomnia
ICD9Code:307.50	Eating disorder, unspecified	PheCode:305.2	Eating disorder
ICD9Code:307.81	Tension headache	PheCode:306.9	Tension headache
ICD9Code:309.0	Adjustment disorder with depressed mood	PheCode:304	Adjustment reaction
ICD9Code:309.24	Adjustment disorder with anxiety	PheCode:304	Adjustment reaction
ICD9Code:309.28	Adjustment disorder with mixed anxiety and depressed mood	PheCode:304	Adjustment reaction
ICD9Code:309.81	Posttraumatic stress disorder	PheCode:300.9	Posttraumatic stress disorder
ICD9Code:311	Depressive disorder, not elsewhere classified	PheCode:296.2	Depression
ICD9Code:314.00	Attention deficit disorder without mention of hyperactivity	PheCode:313.1	Attention deficit hyperactivity disorder
ICD9Code:314.01	Attention deficit disorder with hyperactivity	PheCode:313.1	Attention deficit hyperactivity disorder
ICD9Code:327.8	Other organic sleep disorders	PheCode:327	Sleep disorders
ICD9Code:332.0	Paralysis agitans	PheCode:332	Parkinson's disease
ICD9Code:333.1	Essential and other specified forms of tremor	PheCode:333.1	Essential tremor
ICD9Code:333.94	Restless legs syndrome (RLS)	PheCode:327.71	Restless legs syndrome
ICD9Code:338.29	Other chronic pain	PheCode:338.2	Chronic pain
ICD9Code:338.4	Chronic pain syndrome	PheCode:355.1	Chronic pain syndrome
ICD9Code:340	Multiple sclerosis	PheCode:335	Multiple sclerosis
ICD9Code:345.10	Generalized convulsive epilepsy, without mention of intractable epilepsy	PheCode:345.11	Generalized convulsive epilepsy
ICD9Code:345.90	Epilepsy, unspecified, without mention of intractable epilepsy	PheCode:345	Epilepsy, recurrent seizures, convulsions
ICD9Code:346.00	Migraine with aura, without mention of intractable migraine without mention of status migrainosus	PheCode:340.1	Migrain with aura
ICD9Code:346.01	Migraine with aura, with intractable migraine, so stated, without mention of status migrainosus	PheCode:340.1	Migrain with aura
ICD9Code:346.10	Migraine without aura, without mention of intractable migraine without mention of status migrainosus	PheCode:340	Migraine
ICD9Code:346.11	Migraine without aura, with intractable migraine, so stated, without mention of status migrainosus	PheCode:340	Migraine
ICD9Code:346.20	Variants of migraine, not elsewhere classified, without mention of intractable migraine without mention of status migrainosus	PheCode:340	Migraine
ICD9Code:346.71	Chronic migraine without aura, with intractable migraine, so stated, without mention of status migrainosus	PheCode:340	Migraine
ICD9Code:346.90	Migraine, unspecified, without mention of intractable migraine without mention of status migrainosus	PheCode:340	Migraine
ICD9Code:350.1	Trigeminal neuralgia	PheCode:352.1	Trigeminal nerve disorders [CN5]
ICD9Code:351.0	Bell's palsy	PheCode:352.2	Facial nerve disorders [CN7]
ICD9Code:354.0	Carpal tunnel syndrome	PheCode:351	Other peripheral nerve disorders
ICD9Code:354.2	Lesion of ulnar nerve	PheCode:351	Other peripheral nerve disorders
ICD9Code:355.9	Mononeuritis of unspecified site	PheCode:351	Other peripheral nerve disorders
ICD9Code:356.9	Unspecified hereditary and idiopathic peripheral neuropathy	PheCode:356	Hereditary and idiopathic peripheral neuropathy
ICD9Code:357.2	Polyneuropathy in diabetes	PheCode:250.6	Polyneuropathy in diabetes
ICD9Code:357.4	Polyneuropathy in other diseases classified elsewhere	PheCode:357	Inflammatory and toxic neuropathy
ICD9Code:361.00	Retinal detachment with retinal defect, unspecified	PheCode:361.1	Retinal detachment with retinal defect
ICD9Code:362.01	Background diabetic retinopathy	PheCode:250.7	Diabetic retinopathy
ICD9Code:362.02	Proliferative diabetic retinopathy	PheCode:250.7	Diabetic retinopathy
ICD9Code:362.07	Diabetic macular edema	PheCode:250.7	Diabetic retinopathy
ICD9Code:362.10	Background retinopathy, unspecified	PheCode:362.3	Other nondiabetic retinopathy
ICD9Code:362.50	Macular degeneration (senile), unspecified	PheCode:362.29	Macular degeneration (senile) of retina NOS
ICD9Code:362.51	Nonexudative senile macular degeneration	PheCode:362.21	Macular degeneration, dry
ICD9Code:362.52	Exudative senile macular degeneration	PheCode:362.22	Macular degeneration, wet
ICD9Code:362.56	Macular puckering	PheCode:362.26	Macular puckering of retina
ICD9Code:362.83	Retinal edema	PheCode:362.9	Retinal edema
ICD9Code:364.3	Unspecified iridocyclitis	PheCode:371.1	Uveitis, noninfectious or NOS
ICD9Code:365.00	Preglaucoma, unspecified	PheCode:365	Glaucoma
ICD9Code:365.02	Anatomical narrow angle borderline glaucoma	PheCode:365.2	Primary angle-closure glaucoma
ICD9Code:365.04	Ocular hypertension	PheCode:365	Glaucoma
ICD9Code:365.11	Primary open angle glaucoma	PheCode:365.11	Primary open angle glaucoma
ICD9Code:365.20	Primary angle-closure glaucoma, unspecified	PheCode:365.2	Primary angle-closure glaucoma
ICD9Code:365.70	Glaucoma stage, unspecified	PheCode:365	Glaucoma
ICD9Code:365.9	Unspecified glaucoma	PheCode:365	Glaucoma
ICD9Code:366.10	Senile cataract, unspecified	PheCode:366.2	Senile cataract
ICD9Code:366.12	Incipient senile cataract	PheCode:366.2	Senile cataract
ICD9Code:366.14	Posterior subcapsular polar senile cataract	PheCode:366.2	Senile cataract
ICD9Code:366.15	Cortical senile cataract	PheCode:366.2	Senile cataract
ICD9Code:366.16	Senile nuclear sclerosis	PheCode:366.2	Senile cataract
ICD9Code:366.52	Other after-cataract, not obscuring vision	PheCode:366	Cataract
ICD9Code:366.53	After-cataract, obscuring vision	PheCode:366	Cataract
ICD9Code:366.9	Unspecified cataract	PheCode:366	Cataract
ICD9Code:367.4	Presbyopia	PheCode:367.4	Presbyopia
ICD9Code:367.9	Unspecified disorder of refraction and accommodation	PheCode:367	Disorders of refraction and accommodation; blindness and low vision
ICD9Code:368.2	Diplopia	PheCode:368.2	Diplopia and disorders of binocular vision
ICD9Code:370.33	Keratoconjunctivitis sicca, not specified as Sjogren's	PheCode:370.31	Keratoconjunctivitis sicca
ICD9Code:371.52	Other anterior corneal dystrophies	PheCode:364.5	Corneal dystrophy
ICD9Code:371.57	Endothelial corneal dystrophy	PheCode:364.51	Fuchs' dystrophy
ICD9Code:372.14	Other chronic allergic conjunctivitis	PheCode:371.21	Allergic conjunctivitis
ICD9Code:372.30	Conjunctivitis, unspecified	PheCode:369.5	Conjunctivitis, infectious
ICD9Code:373.00	Blepharitis, unspecified	PheCode:371.3	Inflammation of eyelids
ICD9Code:374.30	Ptosis of eyelid, unspecified	PheCode:374.3	Ptosis of eyelid
ICD9Code:374.87	Dermatochalasis	PheCode:374.6	Dermatochalasis
ICD9Code:375.15	Tear film insufficiency, unspecified	PheCode:375.1	Dry eyes
ICD9Code:379.21	Vitreous degeneration	PheCode:379.2	Disorders of vitreous body
ICD9Code:379.23	Vitreous hemorrhage	PheCode:379.2	Disorders of vitreous body
ICD9Code:38.9	Unspecified septicemia	PheCode:NA	NA
ICD9Code:380.10	Infective otitis externa, unspecified	PheCode:380.1	Otitis externa
ICD9Code:380.22	Other acute otitis externa	PheCode:380.1	Otitis externa
ICD9Code:380.4	Impacted cerumen	PheCode:380.4	Impacted cerumen
ICD9Code:381.01	Acute serous otitis media	PheCode:381.1	Otitis media
ICD9Code:381.81	Dysfunction of Eustachian tube	PheCode:381.2	Eustachian tube disorders
ICD9Code:382.9	Unspecified otitis media	PheCode:381.11	Suppurative and unspecified otitis media
ICD9Code:386.11	Benign paroxysmal positional vertigo	PheCode:386.2	Peripheral or central vertigo
ICD9Code:388.31	Subjective tinnitus	PheCode:389.4	Tinnitus
ICD9Code:388.70	Otalgia, unspecified	PheCode:382	Otalgia
ICD9Code:389.10	Sensorineural hearing loss, unspecified	PheCode:389.1	Sensorineural hearing loss
ICD9Code:389.9	Unspecified hearing loss	PheCode:389	Hearing loss
ICD9Code:397.0	Diseases of tricuspid valve	PheCode:394.7	Disease of tricuspid valve
ICD9Code:401.1	Benign essential hypertension	PheCode:401.1	Essential hypertension
ICD9Code:401.9	Unspecified essential hypertension	PheCode:401.1	Essential hypertension
ICD9Code:402.90	Unspecified hypertensive heart disease without heart failure	PheCode:401.21	Hypertensive heart disease
ICD9Code:402.91	Unspecified hypertensive heart disease with heart failure	PheCode:401.21	Hypertensive heart disease
ICD9Code:403.90	Hypertensive chronic kidney disease, unspecified, with chronic kidney disease stage I through stage IV, or unspecified	PheCode:401.22	Hypertensive chronic kidney disease
ICD9Code:403.91	Hypertensive chronic kidney disease, unspecified, with chronic kidney disease stage V or end stage renal disease	PheCode:401.22	Hypertensive chronic kidney disease
ICD9Code:41.02	Streptococcus infection in conditions classified elsewhere and of unspecified site, streptococcus, group B	PheCode:NA	NA
ICD9Code:410.70	Subendocardial infarction, episode of care unspecified	PheCode:411.2	Myocardial infarction
ICD9Code:410.90	Acute myocardial infarction of unspecified site, episode of care unspecified	PheCode:411.2	Myocardial infarction
ICD9Code:411.1	Intermediate coronary syndrome	PheCode:411.1	Unstable angina (intermediate coronary syndrome)
ICD9Code:412	Old myocardial infarction	PheCode:411.2	Myocardial infarction
ICD9Code:413.9	Other and unspecified angina pectoris	PheCode:411.3	Angina pectoris
ICD9Code:414.00	Coronary atherosclerosis of unspecified type of vessel, native or graft	PheCode:411.4	Coronary atherosclerosis
ICD9Code:414.01	Coronary atherosclerosis of native coronary artery	PheCode:411.4	Coronary atherosclerosis
ICD9Code:414.8	Other specified forms of chronic ischemic heart disease	PheCode:411.8	Other chronic ischemic heart disease, unspecified
ICD9Code:414.9	Chronic ischemic heart disease, unspecified	PheCode:411.8	Other chronic ischemic heart disease, unspecified
ICD9Code:415.19	Other pulmonary embolism and infarction	PheCode:415.11	Pulmonary embolism and infarction, acute
ICD9Code:416.8	Other chronic pulmonary heart diseases	PheCode:415.2	Chronic pulmonary heart disease
ICD9Code:424.0	Mitral valve disorders	PheCode:395.1	Nonrheumatic mitral valve disorders
ICD9Code:424.1	Aortic valve disorders	PheCode:395.2	Nonrheumatic aortic valve disorders
ICD9Code:424.90	Endocarditis, valve unspecified, unspecified cause	PheCode:420.3	Endocarditis
ICD9Code:425.4	Other primary cardiomyopathies	PheCode:425.1	Primary/intrinsic cardiomyopathies
ICD9Code:426.0	Atrioventricular block, complete	PheCode:426.24	Atrioventricular block, complete
ICD9Code:426.3	Other left bundle branch block	PheCode:426.32	Left bundle branch block
ICD9Code:427.0	Paroxysmal supraventricular tachycardia	PheCode:427.11	Paroxysmal supraventricular tachycardia
ICD9Code:427.1	Paroxysmal ventricular tachycardia	PheCode:427.12	Paroxysmal ventricular tachycardia
ICD9Code:427.31	Atrial fibrillation	PheCode:427.21	Atrial fibrillation
ICD9Code:427.32	Atrial flutter	PheCode:427.22	Atrial flutter
ICD9Code:427.69	Other premature beats	PheCode:427.6	Premature beats
ICD9Code:427.81	Sinoatrial node dysfunction	PheCode:427.8	Sinoatrial node dysfunction (Bradycardia)
ICD9Code:427.89	Other specified cardiac dysrhythmias	PheCode:427.3	Other specified cardiac dysrhythmias
ICD9Code:428.0	Congestive heart failure, unspecified	PheCode:428.1	Congestive heart failure (CHF) NOS
ICD9Code:428.20	Systolic heart failure, unspecified	PheCode:428.3	Heart failure with reduced EF [Systolic or combined heart failure]
ICD9Code:428.22	Chronic systolic heart failure	PheCode:428.3	Heart failure with reduced EF [Systolic or combined heart failure]
ICD9Code:428.23	Acute on chronic systolic heart failure	PheCode:428.3	Heart failure with reduced EF [Systolic or combined heart failure]
ICD9Code:428.30	Diastolic heart failure, unspecified	PheCode:428.4	Heart failure with preserved EF [Diastolic heart failure]
ICD9Code:428.32	Chronic diastolic heart failure	PheCode:428.4	Heart failure with preserved EF [Diastolic heart failure]
ICD9Code:428.33	Acute on chronic diastolic heart failure	PheCode:428.4	Heart failure with preserved EF [Diastolic heart failure]
ICD9Code:428.9	Heart failure, unspecified	PheCode:428.2	Heart failure NOS
ICD9Code:429.2	Cardiovascular disease, unspecified	PheCode:414.2	ASCVD
ICD9Code:429.9	Heart disease, unspecified	PheCode:414	Other forms of chronic heart disease
ICD9Code:433.10	Occlusion and stenosis of carotid artery without mention of cerebral infarction	PheCode:433.1	Occlusion and stenosis of precerebral arteries
ICD9Code:433.11	Occlusion and stenosis of carotid artery with cerebral infarction	PheCode:433.11	Occlusion of cerebral arteries, with cerebral infarction
ICD9Code:434.91	Cerebral artery occlusion, unspecified with cerebral infarction	PheCode:433.21	Cerebral artery occlusion, with cerebral infarction
ICD9Code:435.9	Unspecified transient cerebral ischemia	PheCode:433.31	Transient cerebral ischemia
ICD9Code:436	Acute, but ill-defined, cerebrovascular disease	PheCode:433.6	Acute, but ill-defined cerebrovascular disease
ICD9Code:437.0	Cerebral atherosclerosis	PheCode:433.12	Cerebral atherosclerosis
ICD9Code:437.3	Cerebral aneurysm, nonruptured	PheCode:433.5	Cerebral aneurysm
ICD9Code:440.1	Atherosclerosis of renal artery	PheCode:440.1	Atherosclerosis of renal artery
ICD9Code:440.20	Atherosclerosis of native arteries of the extremities, unspecified	PheCode:440.2	Atherosclerosis of the extremities
ICD9Code:440.21	Atherosclerosis of native arteries of the extremities with intermittent claudication	PheCode:440.22	Atherosclerosis of native arteries of the extremities with intermittent claudication
ICD9Code:440.23	Atherosclerosis of native arteries of the extremities with ulceration	PheCode:440.21	Atherosclerosis of native arteries of the extremities with ulceration or gangrene
ICD9Code:440.9	Generalized and unspecified atherosclerosis	PheCode:440	Atherosclerosis
ICD9Code:441.2	Thoracic aneurysm without mention of rupture	PheCode:442.1	Aortic aneurysm
ICD9Code:441.4	Abdominal aneurysm without mention of rupture	PheCode:442.11	Abdominal aortic aneurysm
ICD9Code:443.0	Raynaud's syndrome	PheCode:443.1	Raynaud's syndrome
ICD9Code:443.81	Peripheral angiopathy in diseases classified elsewhere	PheCode:443.7	Peripheral angiopathy in diseases classified elsewhere
ICD9Code:443.9	Peripheral vascular disease, unspecified	PheCode:443.9	Peripheral vascular disease, unspecified
ICD9Code:451.19	Phlebitis and thrombophlebitis of deep veins of lower extremities, other	PheCode:451.2	Phlebitis and thrombophlebitis of lower extremities
ICD9Code:453.40	Acute venous embolism and thrombosis of unspecified deep vessels of lower extremity	PheCode:452.2	Deep vein thrombosis [DVT]
ICD9Code:453.9	Other venous embolism and thrombosis of unspecified site	PheCode:452	Other venous embolism and thrombosis
ICD9Code:454.0	Varicose veins of lower extremities with ulcer	PheCode:454.11	Varicose veins of lower extremity, symptomtic
ICD9Code:454.8	Varicose veins of lower extremities with other complications	PheCode:454.11	Varicose veins of lower extremity, symptomtic
ICD9Code:454.9	Asymptomatic varicose veins	PheCode:454.1	Varicose veins of lower extremity
ICD9Code:455.0	Internal hemorrhoids without mention of complication	PheCode:455	Hemorrhoids
ICD9Code:455.3	External hemorrhoids without mention of complication	PheCode:455	Hemorrhoids
ICD9Code:455.6	Unspecified hemorrhoids without mention of complication	PheCode:455	Hemorrhoids
ICD9Code:458.0	Orthostatic hypotension	PheCode:458.1	Orthostatic hypotension
ICD9Code:458.9	Hypotension, unspecified	PheCode:458.9	Hypotension NOS
ICD9Code:459.81	Venous (peripheral) insufficiency, unspecified	PheCode:456	Chronic venous insufficiency [CVI]
ICD9Code:461.0	Acute maxillary sinusitis	PheCode:464	Acute sinusitis
ICD9Code:461.8	Other acute sinusitis	PheCode:464	Acute sinusitis
ICD9Code:461.9	Acute sinusitis, unspecified	PheCode:464	Acute sinusitis
ICD9Code:462	Acute pharyngitis	PheCode:465.2	Acute pharyngitis
ICD9Code:465.9	Acute upper respiratory infections of unspecified site	PheCode:465	Acute upper respiratory infections of multiple or unspecified sites
ICD9Code:466.0	Acute bronchitis	PheCode:483	Acute bronchitis and bronchiolitis
ICD9Code:470	Deviated nasal septum	PheCode:470	Septal Deviations/Turbinate Hypertrophy
ICD9Code:472.0	Chronic rhinitis	PheCode:472	Chronic pharyngitis and nasopharyngitis
ICD9Code:473.8	Other chronic sinusitis	PheCode:475	Chronic sinusitis
ICD9Code:473.9	Unspecified sinusitis (chronic)	PheCode:475	Chronic sinusitis
ICD9Code:477.8	Allergic rhinitis due to other allergen	PheCode:476	Allergic rhinitis
ICD9Code:477.9	Allergic rhinitis, cause unspecified	PheCode:476	Allergic rhinitis
ICD9Code:482.9	Bacterial pneumonia, unspecified	PheCode:480.1	Bacterial pneumonia
ICD9Code:486	Pneumonia, organism unspecified	PheCode:480	Pneumonia
ICD9Code:490	Bronchitis, not specified as acute or chronic	PheCode:497	Bronchitis
ICD9Code:491.21	Obstructive chronic bronchitis with (acute) exacerbation	PheCode:496.21	Obstructive chronic bronchitis
ICD9Code:492.8	Other emphysema	PheCode:496.1	Emphysema
ICD9Code:493.20	Chronic obstructive asthma, unspecified	PheCode:495.1	Chronic obstructive asthma
ICD9Code:493.90	Asthma, unspecified type, unspecified	PheCode:495	Asthma
ICD9Code:493.91	Asthma, unspecified type, with status asthmaticus	PheCode:495.2	Asthma with exacerbation
ICD9Code:493.92	Asthma, unspecified type, with (acute) exacerbation	PheCode:495.2	Asthma with exacerbation
ICD9Code:496	Chronic airway obstruction, not elsewhere classified	PheCode:496	Chronic airway obstruction
ICD9Code:511.9	Unspecified pleural effusion	PheCode:507	Pleurisy; pleural effusion
ICD9Code:515	Postinflammatory pulmonary fibrosis	PheCode:502	Postinflammatory pulmonary fibrosis
ICD9Code:518.89	Other diseases of lung, not elsewhere classified	PheCode:510	Other diseases of lung
ICD9Code:520.6	Disturbances in tooth eruption	PheCode:520.2	Disturbances in tooth eruption
ICD9Code:521.0	Dental caries	PheCode:521.1	Dental caries
ICD9Code:521.00	Dental caries, unspecified	PheCode:521.1	Dental caries
ICD9Code:521.02	Dental caries extending into dentine	PheCode:521.1	Dental caries
ICD9Code:522.5	Periapical abscess without sinus	PheCode:522.5	Periapical abscess
ICD9Code:524.60	Temporomandibular joint disorders, unspecified	PheCode:526.41	Temporomandibular joint disorder, unspecified
ICD9Code:525.1	Loss of teeth due to trauma, extraction, or periodontal disease	PheCode:525.1	Loss of teeth or edentulism
ICD9Code:53.9	Herpes zoster without mention of complication	PheCode:NA	NA
ICD9Code:530.10	Esophagitis, unspecified	PheCode:530.1	Esophagitis, GERD and related diseases
ICD9Code:530.11	Reflux esophagitis	PheCode:530.14	Reflux esophagitis
ICD9Code:530.81	Esophageal reflux	PheCode:530.11	GERD
ICD9Code:530.85	Barrett's esophagus	PheCode:530.13	Barrett's esophagus
ICD9Code:533.90	Peptic ulcer of unspecified site, unspecified as acute or chronic, without mention of hemorrhage or perforation, without mention of obstruction	PheCode:531.4	Peptic ulcer, site unspecified
ICD9Code:535.50	Unspecified gastritis and gastroduodenitis, without mention of hemorrhage	PheCode:535.9	Gastritis and duodenitis, NOS
ICD9Code:536.3	Gastroparesis	PheCode:536.3	Gastroparesis
ICD9Code:54.9	Herpes simplex without mention of complication	PheCode:NA	NA
ICD9Code:550.90	Inguinal hernia, without mention of obstruction or gangrene, unilateral or unspecified (not specified as recurrent)	PheCode:550.1	Inguinal hernia
ICD9Code:553.1	Umbilical hernia without mention of obstruction or gangrene	PheCode:550.4	Umbilical hernia
ICD9Code:553.20	Ventral, unspecified, hernia without mention of obstruction or gangrene	PheCode:550.5	Ventral hernia
ICD9Code:553.21	Incisional hernia without mention of obstruction or gangrene	PheCode:550.6	Incisional hernia
ICD9Code:553.3	Diaphragmatic hernia without mention of obstruction or gangrene	PheCode:550.2	Diaphragmatic hernia
ICD9Code:555.9	Regional enteritis of unspecified site	PheCode:555.1	Regional enteritis
ICD9Code:556.9	Ulcerative colitis, unspecified	PheCode:555.2	Ulcerative colitis
ICD9Code:558.9	Other and unspecified noninfectious gastroenteritis and colitis	PheCode:558	Noninfectious gastroenteritis
ICD9Code:560.9	Unspecified intestinal obstruction	PheCode:560.4	Other intestinal obstruction
ICD9Code:562.10	Diverticulosis of colon (without mention of hemorrhage)	PheCode:562.1	Diverticulosis
ICD9Code:562.11	Diverticulitis of colon (without mention of hemorrhage)	PheCode:562.2	Diverticulitis
ICD9Code:564.00	Constipation, unspecified	PheCode:563	Constipation
ICD9Code:564.09	Other constipation	PheCode:563	Constipation
ICD9Code:564.1	Irritable bowel syndrome	PheCode:564.1	Irritable Bowel Syndrome
ICD9Code:564.2	Postgastric surgery syndromes	PheCode:539	Bariatric surgery
ICD9Code:569.3	Hemorrhage of rectum and anus	PheCode:578.8	Hemorrhage of rectum and anus
ICD9Code:571.5	Cirrhosis of liver without mention of alcohol	PheCode:571.51	Cirrhosis of liver without mention of alcohol
ICD9Code:571.8	Other chronic nonalcoholic liver disease	PheCode:571.5	Other chronic nonalcoholic liver disease
ICD9Code:574.20	Calculus of gallbladder without mention of cholecystitis, without mention of obstruction	PheCode:574.1	Cholelithiasis
ICD9Code:577.0	Acute pancreatitis	PheCode:577.1	Acute pancreatitis
ICD9Code:578.9	Hemorrhage of gastrointestinal tract, unspecified	PheCode:578.9	Hemorrhage of gastrointestinal tract
ICD9Code:579.0	Celiac disease	PheCode:557.1	Celiac disease
ICD9Code:579.3	Other and unspecified postsurgical nonabsorption	PheCode:569.2	Gastrointestinal complications
ICD9Code:583.81	Nephritis and nephropathy, not specified as acute or chronic, in diseases classified elsewhere	PheCode:580.31	Nephritis and nephropathy in diseases classified elsewhere
ICD9Code:584.9	Acute kidney failure, unspecified	PheCode:585.1	Acute renal failure
ICD9Code:585.3	Chronic kidney disease, Stage III (moderate)	PheCode:585.33	Chronic Kidney Disease, Stage III
ICD9Code:585.4	Chronic kidney disease, Stage IV (severe)	PheCode:585.34	Chronic Kidney Disease, Stage IV
ICD9Code:585.5	Chronic kidney disease, Stage V	PheCode:585.32	End stage renal disease
ICD9Code:585.6	End stage renal disease	PheCode:585.32	End stage renal disease
ICD9Code:585.9	Chronic kidney disease, unspecified	PheCode:585.3	Chronic renal failure [CKD]
ICD9Code:586	Renal failure, unspecified	PheCode:585.2	Renal failure NOS
ICD9Code:591	Hydronephrosis	PheCode:595	Hydronephrosis
ICD9Code:592.0	Calculus of kidney	PheCode:594.1	Calculus of kidney
ICD9Code:592.1	Calculus of ureter	PheCode:594.3	Calculus of ureter
ICD9Code:593.2	Cyst of kidney, acquired	PheCode:586.2	Cyst of kidney, acquired
ICD9Code:593.9	Unspecified disorder of kidney and ureter	PheCode:586	Other disorders of the kidney and ureters
ICD9Code:595.0	Acute cystitis	PheCode:592.11	Acute cystitis
ICD9Code:596.54	Neurogenic bladder NOS	PheCode:596.5	Functional disorders of bladder
ICD9Code:599.0	Urinary tract infection, site not specified	PheCode:591	Urinary tract infection
ICD9Code:599.7	Hematuria	PheCode:593	Hematuria
ICD9Code:599.70	Hematuria, unspecified	PheCode:593	Hematuria
ICD9Code:599.71	Gross hematuria	PheCode:593.1	Gross hematuria
ICD9Code:600	Hyperplasia of prostate	PheCode:600	Hyperplasia of prostate
ICD9Code:600.0	Hypertrophy (benign) of prostate	PheCode:600	Hyperplasia of prostate
ICD9Code:600.00	Hypertrophy (benign) of prostate without urinary obstruction and other lower urinary tract symptom (LUTS)	PheCode:600	Hyperplasia of prostate
ICD9Code:600.01	Hypertrophy (benign) of prostate with urinary obstruction and other lower urinary tract symptoms (LUTS)	PheCode:600	Hyperplasia of prostate
ICD9Code:600.20	Benign localized hyperplasia of prostate without urinary obstruction and other lower urinary tract symptoms (LUTS)	PheCode:600	Hyperplasia of prostate
ICD9Code:607.84	Impotence of organic origin	PheCode:605	Erectile dysfunction [ED]
ICD9Code:610.1	Diffuse cystic mastopathy	PheCode:610.1	Cystic mastopathy
ICD9Code:611.1	Hypertrophy of breast	PheCode:612.2	Hypertrophy of breast (Gynecomastia)
ICD9Code:611.72	Lump or mass in breast	PheCode:611.3	Lump or mass in breast
ICD9Code:616.10	Vaginitis and vulvovaginitis, unspecified	PheCode:614.52	Vaginitis and vulvovaginitis
ICD9Code:618.01	Cystocele, midline	PheCode:618.1	Prolapse of vaginal walls
ICD9Code:618.04	Rectocele	PheCode:618.1	Prolapse of vaginal walls
ICD9Code:620.2	Other and unspecified ovarian cyst	PheCode:628	Ovarian cyst
ICD9Code:625.3	Dysmenorrhea	PheCode:626.2	Dysmenorrhea
ICD9Code:625.4	Premenstrual tension syndromes	PheCode:626.4	Premenstrual tension syndromes
ICD9Code:625.6	Stress incontinence, female	PheCode:624.9	stress incontinence, female
ICD9Code:625.9	Unspecified symptom associated with female genital organs	PheCode:625	Pain and other symptoms associated with female genital organs
ICD9Code:626.0	Absence of menstruation	PheCode:626.11	Absent or infrequent menstruation
ICD9Code:626.2	Excessive or frequent menstruation	PheCode:626.12	Excessive or frequent menstruation
ICD9Code:626.4	Irregular menstrual cycle	PheCode:626.13	Irregular menstrual cycle
ICD9Code:626.8	Other disorders of menstruation and other abnormal bleeding from female genital tract	PheCode:626.1	Irregular menstrual cycle/bleeding
ICD9Code:627.1	Postmenopausal bleeding	PheCode:627.1	Postmenopausal bleeding
ICD9Code:627.2	Symptomatic menopausal or female climacteric states	PheCode:627.2	Symptomatic menopause
ICD9Code:627.3	Postmenopausal atrophic vaginitis	PheCode:627.3	Postmenopausal atrophic vaginitis
ICD9Code:628.9	Infertility, female, of unspecified origin	PheCode:626.8	Infertility, female
ICD9Code:648.80	Abnormal glucose tolerance of mother, unspecified as to episode of care or not applicable	PheCode:649.1	Diabetes or abnormal glucose tolerance complicating pregnancy
ICD9Code:648.83	Abnormal glucose tolerance of mother, antepartum condition or complication	PheCode:649.1	Diabetes or abnormal glucose tolerance complicating pregnancy
ICD9Code:649.00	Tobacco use disorder complicating pregnancy, childbirth, or the puerperium, unspecified as to episode of care or not applicable	PheCode:318	Tobacco use disorder
ICD9Code:654.23	Previous cesarean delivery, antepartum condition or complication	PheCode:654.1	Abnormality of organs and soft tissues of pelvis complicating pregnancy, childbirth, or the puerperium
ICD9Code:659.60	Elderly multigravida, unspecified as to episode of care or not applicable	PheCode:654	Other and unspecified complications of birth; puerperium affecting management of mother
ICD9Code:682.2	Cellulitis and abscess of trunk	PheCode:681.7	Cellulitis and abscess of trunk
ICD9Code:682.3	Cellulitis and abscess of upper arm and forearm	PheCode:681.3	Cellulitis and abscess of arm/hand
ICD9Code:682.6	Cellulitis and abscess of leg, except foot	PheCode:681.5	Cellulitis and abscess of leg, except foot
ICD9Code:682.7	Cellulitis and abscess of foot, except toes	PheCode:681.6	Cellulitis and abscess of foot, toe
ICD9Code:682.9	Cellulitis and abscess of unspecified sites	PheCode:681	Superficial cellulitis and abscess
ICD9Code:690.10	Seborrheic dermatitis, unspecified	PheCode:690.1	Seborrheic dermatitis
ICD9Code:691.8	Other atopic dermatitis and related conditions	PheCode:939	Atopic/contact dermatitis due to other or unspecified
ICD9Code:692.6	Contact dermatitis and other eczema due to plants [except food]	PheCode:931	Contact dermatitis and other eczema due to plants [except food]
ICD9Code:692.9	Contact dermatitis and other eczema, unspecified cause	PheCode:939	Atopic/contact dermatitis due to other or unspecified
ICD9Code:695.3	Rosacea	PheCode:695.3	Rosacea
ICD9Code:695.89	Other specified erythematous conditions	PheCode:695.8	Other specified erythematous conditions
ICD9Code:696.0	Psoriatic arthropathy	PheCode:696.42	Psoriatic arthropathy
ICD9Code:696.1	Other psoriasis	PheCode:696.41	Psoriasis vulgaris
ICD9Code:698.9	Unspecified pruritic disorder	PheCode:698	Pruritus and related conditions
ICD9Code:70.54	Chronic hepatitis C without mention of hepatic coma	PheCode:NA	NA
ICD9Code:70.7	Unspecified viral hepatitis C without hepatic coma	PheCode:NA	NA
ICD9Code:700	Corns and callosities	PheCode:700	Corns and callosities
ICD9Code:701.8	Other specified hypertrophic and atrophic conditions of skin	PheCode:701	Other hypertrophic and atrophic conditions of skin
ICD9Code:701.9	Unspecified hypertrophic and atrophic conditions of skin	PheCode:701	Other hypertrophic and atrophic conditions of skin
ICD9Code:702.0	Actinic keratosis	PheCode:702.1	Actinic keratosis
ICD9Code:702.11	Inflamed seborrheic keratosis	PheCode:702.2	Seborrheic keratosis
ICD9Code:702.19	Other seborrheic keratosis	PheCode:702.2	Seborrheic keratosis
ICD9Code:703.0	Ingrowing nail	PheCode:703.1	Ingrowing nail
ICD9Code:703.8	Other specified diseases of nail	PheCode:703	Diseases of nail, NOS
ICD9Code:704.00	Alopecia, unspecified	PheCode:704.1	Alopecia
ICD9Code:704.1	Hirsutism	PheCode:704.2	Hirsutism
ICD9Code:704.8	Other specified diseases of hair and hair follicles	PheCode:704.8	Other specified diseases of hair and hair follicles
ICD9Code:706.1	Other acne	PheCode:706.1	Acne
ICD9Code:706.2	Sebaceous cyst	PheCode:706.2	Sebaceous cyst
ICD9Code:707.10	Ulcer of lower limb, unspecified	PheCode:707.2	Chronic ulcer of leg or foot
ICD9Code:707.14	Ulcer of heel and midfoot	PheCode:707.2	Chronic ulcer of leg or foot
ICD9Code:707.15	Ulcer of other part of foot	PheCode:707.2	Chronic ulcer of leg or foot
ICD9Code:707.9	Chronic ulcer of unspecified site	PheCode:707.3	Chronic ulcer of unspecified site
ICD9Code:708.9	Urticaria, unspecified	PheCode:947	Urticaria
ICD9Code:709.2	Scar conditions and fibrosis of skin	PheCode:701.2	Scar conditions and fibrosis of skin
ICD9Code:709.9	Unspecified disorder of skin and subcutaneous tissue	PheCode:689	Disorder of skin and subcutaneous tissue NOS
ICD9Code:710.0	Systemic lupus erythematosus	PheCode:695.42	Systemic lupus erythematosus
ICD9Code:710.2	Sicca syndrome	PheCode:709.2	Sicca syndrome
ICD9Code:714.0	Rheumatoid arthritis	PheCode:714.1	Rheumatoid arthritis
ICD9Code:715.00	Osteoarthrosis, generalized, site unspecified	PheCode:740.2	Osteoarthrosis, generalized
ICD9Code:715.09	Osteoarthrosis, generalized, multiple sites	PheCode:740.2	Osteoarthrosis, generalized
ICD9Code:715.15	Osteoarthrosis, localized, primary, pelvic region and thigh	PheCode:740.11	Osteoarthrosis, localized, primary
ICD9Code:715.16	Osteoarthrosis, localized, primary, lower leg	PheCode:740.11	Osteoarthrosis, localized, primary
ICD9Code:715.34	Osteoarthrosis, localized, not specified whether primary or secondary, hand	PheCode:740.1	Osteoarthritis; localized
ICD9Code:715.90	Osteoarthrosis, unspecified whether generalized or localized, site unspecified	PheCode:740.9	Osteoarthrosis NOS
ICD9Code:715.91	Osteoarthrosis, unspecified whether generalized or localized, shoulder region	PheCode:740.9	Osteoarthrosis NOS
ICD9Code:715.94	Osteoarthrosis, unspecified whether generalized or localized, hand	PheCode:740.9	Osteoarthrosis NOS
ICD9Code:715.95	Osteoarthrosis, unspecified whether generalized or localized, pelvic region and thigh	PheCode:740.9	Osteoarthrosis NOS
ICD9Code:715.96	Osteoarthrosis, unspecified whether generalized or localized, lower leg	PheCode:740.9	Osteoarthrosis NOS
ICD9Code:715.98	Osteoarthrosis, unspecified whether generalized or localized, other specified sites	PheCode:740.9	Osteoarthrosis NOS
ICD9Code:716.59	Unspecified polyarthropathy or polyarthritis, multiple sites	PheCode:716.1	Unspecified polyarthropathy or polyarthritis
ICD9Code:716.96	Arthropathy, unspecified, lower leg	PheCode:716.9	Arthropathy NOS
ICD9Code:717.9	Unspecified internal derangement of knee	PheCode:835	Internal derangement of knee
ICD9Code:719.41	Pain in joint, shoulder region	PheCode:745	Pain in joint
ICD9Code:719.42	Pain in joint, upper arm	PheCode:745	Pain in joint
ICD9Code:719.43	Pain in joint, forearm	PheCode:745	Pain in joint
ICD9Code:719.44	Pain in joint, hand	PheCode:745	Pain in joint
ICD9Code:719.45	Pain in joint, pelvic region and thigh	PheCode:745	Pain in joint
ICD9Code:719.46	Pain in joint, lower leg	PheCode:745	Pain in joint
ICD9Code:719.47	Pain in joint, ankle and foot	PheCode:745	Pain in joint
ICD9Code:719.49	Pain in joint, multiple sites	PheCode:745	Pain in joint
ICD9Code:719.7	Difficulty in walking	PheCode:741.3	Difficulty in walking
ICD9Code:720.2	Sacroiliitis, not elsewhere classified	PheCode:715.1	Sacroiliitis NEC
ICD9Code:721.0	Cervical spondylosis without myelopathy	PheCode:721.1	Spondylosis without myelopathy
ICD9Code:721.3	Lumbosacral spondylosis without myelopathy	PheCode:721.1	Spondylosis without myelopathy
ICD9Code:722.0	Displacement of cervical intervertebral disc without myelopathy	PheCode:722.1	Displacement of intervertebral disc
ICD9Code:722.10	Displacement of lumbar intervertebral disc without myelopathy	PheCode:722.1	Displacement of intervertebral disc
ICD9Code:722.4	Degeneration of cervical intervertebral disc	PheCode:722.6	Degeneration of intervertebral disc
ICD9Code:722.52	Degeneration of lumbar or lumbosacral intervertebral disc	PheCode:722.6	Degeneration of intervertebral disc
ICD9Code:722.6	Degeneration of intervertebral disc, site unspecified	PheCode:722.6	Degeneration of intervertebral disc
ICD9Code:722.83	Postlaminectomy syndrome, lumbar region	PheCode:722.8	Postlaminectomy syndrome
ICD9Code:722.90	Other and unspecified disc disorder, unspecified region	PheCode:722.9	Other and unspecified disc disorder
ICD9Code:722.91	Other and unspecified disc disorder, cervical region	PheCode:722.9	Other and unspecified disc disorder
ICD9Code:722.93	Other and unspecified disc disorder, lumbar region	PheCode:722.9	Other and unspecified disc disorder
ICD9Code:723.0	Spinal stenosis in cervical region	PheCode:720	Spinal stenosis
ICD9Code:723.1	Cervicalgia	PheCode:761	Cervicalgia
ICD9Code:723.4	Brachial neuritis or radiculitis NOS	PheCode:765	Cervical radiculitis
ICD9Code:723.8	Other syndromes affecting cervical region	PheCode:723	Other disorders of cervical region
ICD9Code:724.00	Spinal stenosis, unspecified region	PheCode:720	Spinal stenosis
ICD9Code:724.02	Spinal stenosis, lumbar region, without neurogenic claudication	PheCode:720.1	Spinal stenosis of lumbar region
ICD9Code:724.1	Pain in thoracic spine	PheCode:760	Back pain
ICD9Code:724.2	Lumbago	PheCode:760	Back pain
ICD9Code:724.3	Sciatica	PheCode:764	Sciatica
ICD9Code:724.4	Thoracic or lumbosacral neuritis or radiculitis, unspecified	PheCode:763	Thoracic or lumbosacral neuritis or radiculitis, unspecified
ICD9Code:724.5	Backache, unspecified	PheCode:760	Back pain
ICD9Code:725	Polymyalgia rheumatica	PheCode:717	Polymyalgia Rheumatica
ICD9Code:726.0	Adhesive capsulitis of shoulder	PheCode:726.1	Enthesopathy
ICD9Code:726.10	Disorders of bursae and tendons in shoulder region, unspecified	PheCode:726	Peripheral enthesopathies and allied syndromes
ICD9Code:726.2	Other affections of shoulder region, not elsewhere classified	PheCode:726	Peripheral enthesopathies and allied syndromes
ICD9Code:726.32	Lateral epicondylitis	PheCode:726	Peripheral enthesopathies and allied syndromes
ICD9Code:726.33	Olecranon bursitis	PheCode:726.3	Bursitis
ICD9Code:726.5	Enthesopathy of hip region	PheCode:726.1	Enthesopathy
ICD9Code:726.60	Enthesopathy of knee, unspecified	PheCode:726.1	Enthesopathy
ICD9Code:726.71	Achilles bursitis or tendinitis	PheCode:726.3	Bursitis
ICD9Code:727.03	Trigger finger (acquired)	PheCode:727.1	Synovitis and tenosynovitis
ICD9Code:727.05	Other tenosynovitis of hand and wrist	PheCode:727.1	Synovitis and tenosynovitis
ICD9Code:727.1	Bunion	PheCode:735.3	Hallux valgus (Bunion)
ICD9Code:727.3	Other bursitis	PheCode:727.2	Bursitis disorders
ICD9Code:728.71	Plantar fascial fibromatosis	PheCode:728.7	Fasciitis
ICD9Code:728.85	Spasm of muscle	PheCode:772.2	Spasm of muscle
ICD9Code:728.87	Muscle weakness (generalized)	PheCode:772.3	Muscle weakness
ICD9Code:729.1	Myalgia and myositis, unspecified	PheCode:770	Myalgia and myositis unspecified
ICD9Code:729.2	Neuralgia, neuritis, and radiculitis, unspecified	PheCode:766	Neuralgia, neuritis, and radiculitis NOS
ICD9Code:729.30	Panniculitis, unspecified site	PheCode:729.3	Panniculitis
ICD9Code:729.5	Pain in limb	PheCode:773	Pain in limb
ICD9Code:729.81	Swelling of limb	PheCode:771.1	Swelling of limb
ICD9Code:729.82	Cramp of limb	PheCode:771.2	Cramp of limb
ICD9Code:733.00	Osteoporosis, unspecified	PheCode:743.11	Osteoporosis NOS
ICD9Code:733.01	Senile osteoporosis	PheCode:743.12	Senile osteoporosis
ICD9Code:733.09	Other osteoporosis	PheCode:743.13	Other specified osteoporosis
ICD9Code:733.13	Pathologic fracture of vertebrae	PheCode:743.21	Pathologic fracture of vertebrae
ICD9Code:733.90	Disorder of bone and cartilage, unspecified	PheCode:743.9	Osteopenia or other disorder of bone and cartilage
ICD9Code:737.30	Scoliosis [and kyphoscoliosis], idiopathic	PheCode:737.3	Kyphoscoliosis and scoliosis
ICD9Code:739.1	Nonallopathic lesions, cervical region	PheCode:769	Nonallopathic lesions NEC
ICD9Code:739.2	Nonallopathic lesions, thoracic region	PheCode:769	Nonallopathic lesions NEC
ICD9Code:739.3	Nonallopathic lesions, lumbar region	PheCode:769	Nonallopathic lesions NEC
ICD9Code:739.9	Nonallopathic lesions, abdomen and other sites	PheCode:769	Nonallopathic lesions NEC
ICD9Code:745.5	Ostium secundum type atrial septal defect	PheCode:747.11	Cardiac shunt/ heart septal defect
ICD9Code:756.12	Spondylolisthesis	PheCode:754.2	Spondylolisthesis, congenital
ICD9Code:78.1	Viral warts, unspecified	PheCode:NA	NA
ICD9Code:78.19	Other specified viral warts	PheCode:NA	NA
ICD9Code:780.2	Syncope and collapse	PheCode:788	Syncope and collapse
ICD9Code:780.39	Other convulsions	PheCode:345.3	Convulsions
ICD9Code:780.4	Dizziness and giddiness	PheCode:386.9	Dizziness and giddiness (Light-headedness and vertigo)
ICD9Code:780.52	Insomnia, unspecified	PheCode:327.4	Insomnia
ICD9Code:780.60	Fever, unspecified	PheCode:783	Fever of unknown origin
ICD9Code:780.79	Other malaise and fatigue	PheCode:798	Malaise and fatigue
ICD9Code:780.93	Memory loss	PheCode:292.3	Memory loss
ICD9Code:781.0	Abnormal involuntary movements	PheCode:350.1	Abnormal involuntary movements
ICD9Code:781.2	Abnormality of gait	PheCode:350.2	Abnormality of gait
ICD9Code:782.0	Disturbance of skin sensation	PheCode:687.4	Disturbance of skin sensation
ICD9Code:782.1	Rash and other nonspecific skin eruption	PheCode:687.1	Rash and other nonspecific skin eruption
ICD9Code:782.3	Edema	PheCode:782.3	Edema
ICD9Code:783.1	Abnormal weight gain	PheCode:278.4	Abnormal weight gain
ICD9Code:783.21	Loss of weight	PheCode:1002	Symptoms concerning nutrition, metabolism, and development
ICD9Code:784.0	Headache	PheCode:339	Other headache syndromes
ICD9Code:784.2	Swelling, mass, or lump in head and neck	PheCode:293.1	Swelling, mass, or lump in head and neck [Space-occupying lesion, intracranial NOS]
ICD9Code:784.7	Epistaxis	PheCode:477	Epistaxis or throat hemorrhage
ICD9Code:785.0	Tachycardia, unspecified	PheCode:427.7	Tachycardia NOS
ICD9Code:785.1	Palpitations	PheCode:427.9	Palpitations
ICD9Code:785.2	Undiagnosed cardiac murmurs	PheCode:396	Abnormal heart sounds
ICD9Code:785.6	Enlargement of lymph nodes	PheCode:289.4	Lymphadenitis
ICD9Code:785.9	Other symptoms involving cardiovascular system	PheCode:429.3	Symptoms involving cardiovascular system
ICD9Code:786.05	Shortness of breath	PheCode:512.7	Shortness of breath
ICD9Code:786.07	Wheezing	PheCode:512.1	Wheezing
ICD9Code:786.09	Other respiratory abnormalities	PheCode:512.9	Other dyspnea
ICD9Code:786.2	Cough	PheCode:512.8	Cough
ICD9Code:786.50	Chest pain, unspecified	PheCode:418	Nonspecific chest pain
ICD9Code:786.59	Other chest pain	PheCode:418	Nonspecific chest pain
ICD9Code:786.6	Swelling, mass, or lump in chest	PheCode:519.9	Symptoms involving respiratory system and other chest symptoms
ICD9Code:786.9	Other symptoms involving respiratory system and chest	PheCode:519.9	Symptoms involving respiratory system and other chest symptoms
ICD9Code:787.01	Nausea with vomiting	PheCode:789	Nausea and vomiting
ICD9Code:787.02	Nausea alone	PheCode:789	Nausea and vomiting
ICD9Code:787.03	Vomiting alone	PheCode:789	Nausea and vomiting
ICD9Code:787.1	Heartburn	PheCode:530.9	Heartburn
ICD9Code:787.2	Dysphagia	PheCode:532	Dysphagia
ICD9Code:787.20	Dysphagia, unspecified	PheCode:532	Dysphagia
ICD9Code:787.3	Flatulence, eructation, and gas pain	PheCode:561.2	Flatulence
ICD9Code:787.91	Diarrhea	PheCode:561.1	Diarrhea
ICD9Code:788.1	Dysuria	PheCode:599.3	Dysuria
ICD9Code:788.20	Retention of urine, unspecified	PheCode:599.2	Retention of urine
ICD9Code:788.21	Incomplete bladder emptying	PheCode:599.2	Retention of urine
ICD9Code:788.30	Urinary incontinence, unspecified	PheCode:599.4	Urinary incontinence
ICD9Code:788.31	Urge incontinence	PheCode:599.4	Urinary incontinence
ICD9Code:788.33	Mixed incontinence (male) (female)	PheCode:599.4	Urinary incontinence
ICD9Code:788.41	Urinary frequency	PheCode:599.5	Frequency of urination and polyuria
ICD9Code:788.43	Nocturia	PheCode:599.5	Frequency of urination and polyuria
ICD9Code:788.63	Urgency of urination	PheCode:599.9	Other abnormality of urination
ICD9Code:789.00	Abdominal pain, unspecified site	PheCode:785	Abdominal pain
ICD9Code:789.01	Abdominal pain, right upper quadrant	PheCode:785	Abdominal pain
ICD9Code:789.03	Abdominal pain, right lower quadrant	PheCode:785	Abdominal pain
ICD9Code:789.04	Abdominal pain, left lower quadrant	PheCode:785	Abdominal pain
ICD9Code:789.06	Abdominal pain, epigastric	PheCode:785	Abdominal pain
ICD9Code:789.07	Abdominal pain, generalized	PheCode:785	Abdominal pain
ICD9Code:789.09	Abdominal pain, other specified site	PheCode:785	Abdominal pain
ICD9Code:79.99	Unspecified viral infection	PheCode:NA	NA
ICD9Code:790.21	Impaired fasting glucose	PheCode:250.41	Impaired fasting glucose
ICD9Code:790.29	Other abnormal glucose	PheCode:250.42	Other abnormal glucose
ICD9Code:790.4	Nonspecific elevation of levels of transaminase or lactic acid dehydrogenase [LDH]	PheCode:573.6	Nonspecific elevation of levels of transaminase or lactic acid dehydrogenase [LDH]
ICD9Code:790.5	Other nonspecific abnormal serum enzyme levels	PheCode:573.9	Abnormal serum enzyme levels
ICD9Code:790.6	Other abnormal blood chemistry	PheCode:790.6	Other abnormal blood chemistry
ICD9Code:790.93	Elevated prostate specific antigen [PSA]	PheCode:796	Elevated prostate specific antigen [PSA]
ICD9Code:791.0	Proteinuria	PheCode:269	Proteinuria
ICD9Code:793.11	Solitary pulmonary nodule	PheCode:514.2	Solitary pulmonary nodule
ICD9Code:793.19	Other nonspecific abnormal finding of lung field	PheCode:514	Abnormal findings examination of lungs
ICD9Code:793.80	Abnormal mammogram, unspecified	PheCode:611.1	Abnormal mammogram
ICD9Code:793.81	Mammographic microcalcification	PheCode:611.11	Mammographic microcalcification
ICD9Code:794.31	Nonspecific abnormal electrocardiogram [ECG] [EKG]	PheCode:426.7	Abnormal electrocardiogram [ECG] [EKG]
ICD9Code:794.39	Other nonspecific abnormal results of function study of cardiovascular system	PheCode:429.2	Abnormal function study of cardiovascular system
ICD9Code:794.8	Nonspecific abnormal results of function study of liver	PheCode:573.7	Abnormal results of function study of liver
ICD9Code:795.79	Other and unspecified nonspecific immunological findings	PheCode:279.7	Other immunological findings
ICD9Code:796.2	Elevated blood pressure reading without diagnosis of hypertension	PheCode:402	Elevated blood pressure reading without diagnosis of hypertension
ICD9Code:799.02	Hypoxemia	PheCode:1013	Asphyxia and hypoxemia
ICD9Code:8.45	Intestinal infection due to Clostridium difficile	PheCode:NA	NA
ICD9Code:813.42	Other closed fractures of distal end of radius (alone)	PheCode:803.2	Fracture of radius and ulna
ICD9Code:824.8	Unspecified fracture of ankle, closed	PheCode:801.1	Fracture of foot
ICD9Code:825.25	Closed fracture of metatarsal bone(s)	PheCode:801	Fracture of ankle and foot
ICD9Code:840.4	Rotator cuff (capsule) sprain	PheCode:840.2	Rotator cuff (capsule) sprain
ICD9Code:845.00	Sprain of ankle, unspecified site	PheCode:840	Sprains and strains
ICD9Code:846.0	Sprain of lumbosacral (joint) (ligament)	PheCode:841	Sprains and strains of back and neck
ICD9Code:847.0	Sprain of neck	PheCode:841	Sprains and strains of back and neck
ICD9Code:873.63	Open wound of tooth (broken) (fractured) (due to trauma), without mention of complication	PheCode:873	Broken tooth
ICD9Code:891.0	Open wound of knee, leg [except thigh], and ankle, without mention of complication	PheCode:871	Open wounds of extremities
ICD9Code:989.5	Toxic effect of venom	PheCode:913	Toxic effect of venom
ICD9Code:995.3	Allergy, unspecified, not elsewhere classified	PheCode:949	Allergies, other
ICD9Code:998.59	Other postoperative infection	PheCode:080	Postoperative infection
