# Supplementary material for: Characterization of genetic and phenotypic heterogeneity of obstructive sleep apnea using electronic health records
Source: BMC Med Genomics. 2020 Jul 25;13:105. doi: 10.1186/s12920-020-00755-4 (PMC7382070; doi:10.1186/s12920-020-00755-4)
Supplement: Supplementary file 4 — Additional file 4. Table S3. Logical Observation Identifier Names and Codes Mapped Median Laboratory Values Tested for Associations with OSA Candidate Variants. [file 12920_2020_755_MOESM4_ESM.xlsx]

## Sheet: loincToEnglish
Table S3. Logical Observation Identifier Names and Codes Mapped Median Laboratory Values Tested for Associations with OSA Candidate Variants
Code	Name
718-7	Hemoglobin [Mass/volume] in Blood
4544-3	Hematocrit [Volume Fraction] of Blood by Automated count
787-2	Erythrocyte mean corpuscular volume [Entitic volume] by Automated count
786-4	Erythrocyte mean corpuscular hemoglobin concentration [Mass/volume] by Automated count
785-6	Erythrocyte mean corpuscular hemoglobin [Entitic mass] by Automated count
6690-2	Leukocytes [#/volume] in Blood by Automated count
789-8	Erythrocytes [#/volume] in Blood by Automated count
788-0	Erythrocyte distribution width [Ratio] by Automated count
32623-1	Platelet mean volume [Entitic volume] in Blood by Automated count
777-3	Platelets [#/volume] in Blood by Automated count
2345-7	Glucose [Mass/volume] in Serum or Plasma
2160-0	Creatinine [Mass/volume] in Serum or Plasma
2823-3	Potassium [Moles/volume] in Serum or Plasma
3094-0	Urea nitrogen [Mass/volume] in Serum or Plasma
2951-2	Sodium [Moles/volume] in Serum or Plasma
2075-0	Chloride [Moles/volume] in Serum or Plasma
2028-9	Carbon dioxide, total [Moles/volume] in Serum or Plasma
17861-6	Calcium [Mass/volume] in Serum or Plasma
1743-4	Alanine aminotransferase [Enzymatic activity/volume] in Serum or Plasma by With P-5'-P
30239-8	Aspartate aminotransferase [Enzymatic activity/volume] in Serum or Plasma by With P-5'-P
1975-2	Bilirubin.total [Mass/volume] in Serum or Plasma
2885-2	Protein [Mass/volume] in Serum or Plasma
10466-1	Anion gap 3 in Serum or Plasma
751-8	Neutrophils [#/volume] in Blood by Automated count
2093-3	Cholesterol [Mass/volume] in Serum or Plasma
2571-8	Triglyceride [Mass/volume] in Serum or Plasma
2085-9	Cholesterol in HDL [Mass/volume] in Serum or Plasma
13457-7	Cholesterol in LDL [Mass/volume] in Serum or Plasma by calculation
2965-2	Specific gravity of Urine
1968-7	Bilirubin.direct [Mass/volume] in Serum or Plasma
17856-6	Hemoglobin A1c/Hemoglobin.total in Blood by HPLC
3024-7	Thyroxine (T4) free [Mass/volume] in Serum or Plasma
27353-2	Glucose mean value [Mass/volume] in Blood Estimated from glycated hemoglobin
2132-9	Cobalamin (Vitamin B12) [Mass/volume] in Serum or Plasma
18262-6	Cholesterol in LDL [Mass/volume] in Serum or Plasma by Direct assay
2857-1	Prostate specific Ag [Mass/volume] in Serum or Plasma
2498-4	Iron [Mass/volume] in Serum or Plasma
2276-4	Ferritin [Mass/volume] in Serum or Plasma
2501-5	Iron binding capacity.unsaturated [Mass/volume] in Serum or Plasma
2157-6	Creatine kinase [Enzymatic activity/volume] in Serum or Plasma
2777-1	Phosphate [Mass/volume] in Serum or Plasma
14959-1	Microalbumin/Creatinine [Mass Ratio] in Urine
14957-5	Microalbumin [Mass/volume] in Urine
3084-1	Urate [Mass/volume] in Serum or Plasma
3040-3	Lipase [Enzymatic activity/volume] in Serum or Plasma
764-1	Neutrophils.band form/100 leukocytes in Blood by Manual count
2284-8	Folate [Mass/volume] in Serum or Plasma
1798-8	Amylase [Enzymatic activity/volume] in Serum or Plasma
11572-5	Rheumatoid factor [Units/volume] in Serum or Plasma
763-3	Neutrophils.band form [#/volume] in Blood by Manual count
3051-0	Triiodothyronine (T3) Free [Mass/volume] in Serum or Plasma
19123-9	Magnesium [Mass/volume] in Serum or Plasma
14804-9	Lactate dehydrogenase [Enzymatic activity/volume] in Serum or Plasma by Lactate to pyruvate reaction
2502-3	Iron saturation [Mass Fraction] in Serum or Plasma
71695-1	Immature granulocytes/100 leukocytes in Blood by Automated count
2340-8	Glucose [Mass/volume] in Blood by Automated test strip
1988-5	C reactive protein [Mass/volume] in Serum or Plasma
53115-2	Immature granulocytes [#/volume] in Blood by Automated count
2731-8	Parathyrin.intact [Mass/volume] in Serum or Plasma
2458-8	IgA [Mass/volume] in Serum or Plasma
20433-9	Follitropin [Units/volume] in Serum or Plasma by 2nd IRP
72586-1	Beta globulin/Protein.total [Pure mass fraction] in Serum or Plasma by Electrophoresis
72598-6	Albumin/Protein.total [Pure mass fraction] in Serum or Plasma by Electrophoresis
72582-0	Gamma globulin/Protein.total [Pure mass fraction] in Serum or Plasma by Electrophoresis
2888-6	Protein [Mass/volume] in Urine
2986-8	Testosterone [Mass/volume] in Serum or Plasma
2324-2	Gamma glutamyl transferase [Enzymatic activity/volume] in Serum or Plasma
13969-1	Creatine kinase.MB [Mass/volume] in Serum or Plasma
10501-5	Lutropin [Units/volume] in Serum or Plasma
12187-1	Creatine kinase.MB/Creatine kinase.total in Serum or Plasma by Electrophoresis
20448-7	Insulin [Units/volume] in Serum or Plasma
11580-8	Thyrotropin [Units/volume] in Serum or Plasma by Detection limit <= 0.005 mIU/L
2019-8	Carbon dioxide [Partial pressure] in Arterial blood
2703-7	Oxygen [Partial pressure] in Arterial blood
2744-1	pH of Arterial blood
1990-1	Cholecalciferol (Vit D3) [Mass/volume] in Serum or Plasma
1989-3	Calcidiol [Mass/volume] in Serum or Plasma
2236-8	Calciferol (Vit D2) [Mass/volume] in Serum or Plasma
2708-6	Oxygen saturation in Arterial blood
2714-4	Fractional oxyhemoglobin in Arterial blood
1960-4	Bicarbonate [Moles/volume] in Arterial blood
3026-2	Thyroxine (T4) [Mass/volume] in Serum or Plasma
28009-9	Volume of Urine
2991-8	Testosterone Free [Mass/volume] in Serum or Plasma
2465-3	IgG [Mass/volume] in Serum or Plasma
740-1	Metamyelocytes/100 leukocytes in Blood by Manual count
17849-1	Reticulocytes/100 erythrocytes in Blood by Automated count
30522-7	C reactive protein [Mass/volume] in Serum or Plasma by High sensitivity method
30934-4	Natriuretic peptide B [Mass/volume] in Serum or Plasma
739-3	Metamyelocytes [#/volume] in Blood by Manual count
2472-9	IgM [Mass/volume] in Serum or Plasma
19994-3	Oxygen/Inspired gas setting [Volume Fraction] Ventilator
12180-6	Calcium.ionized [Moles/volume] in Serum or Plasma by Ion-selective membrane electrode (ISE)
2143-6	Cortisol [Mass/volume] in Serum or Plasma
38483-4	Creatinine [Mass/volume] in Blood
26498-6	Myelocytes/100 leukocytes in Blood
1922-4	Base deficit in Arterial blood
33762-6	Natriuretic peptide.B prohormone N-Terminal [Mass/volume] in Serum or Plasma
3181-5	Cardiolipin IgG Ab [Units/volume] in Serum by Immunoassay
3182-3	Cardiolipin IgM Ab [Units/volume] in Serum by Immunoassay
1925-7	Base excess in Arterial blood by calculation
748-4	Myelocytes [#/volume] in Blood by Manual count
2069-3	Chloride [Moles/volume] in Blood
13965-9	Homocysteine [Moles/volume] in Serum or Plasma
10535-3	Digoxin [Mass/volume] in Serum or Plasma
2039-6	Carcinoembryonic Ag [Mass/volume] in Serum or Plasma
17820-2	Albumin/Protein.total in Body fluid by Electrophoresis
13982-4	Beta globulin/Protein.total in Serum or Plasma by Electrophoresis
2243-4	Estradiol (E2) [Mass/volume] in Serum or Plasma
13967-5	Sex hormone binding globulin [Moles/volume] in Serum or Plasma
20565-8	Carbon dioxide, total [Moles/volume] in Blood
2990-0	Testosterone.free+weakly bound [Mass/volume] in Serum or Plasma
14338-8	Prealbumin [Mass/volume] in Serum or Plasma
2339-0	Glucose [Mass/volume] in Blood
2889-4	Protein [Mass/time] in 24 hour Urine
2839-9	Progesterone [Mass/volume] in Serum or Plasma
5206-8	Herpes simplex virus 1 IgG Ab [Units/volume] in Serum by Immunoassay
29958-6	Ribonucleoprotein extractable nuclear IgG Ab [Units/volume] in Serum by Immunoassay
10334-1	Cancer Ag 125 [Units/volume] in Serum or Plasma
20438-8	Glucose [Mass/volume] in Serum or Plasma --1 hour post dose glucose
20436-2	Glucose [Mass/volume] in Serum or Plasma --2 hours post dose glucose
1834-1	Alpha-1-Fetoprotein [Mass/volume] in Serum or Plasma
20437-0	Glucose [Mass/volume] in Serum or Plasma --3 hours post dose glucose
23860-0	Erythrocytes [#/volume] in Body fluid by Automated count
21198-7	Choriogonadotropin.beta subunit [Units/volume] in Serum or Plasma
27822-6	Protein S actual/normal in Platelet poor plasma by Coagulation assay
27818-4	Protein C actual/normal in Platelet poor plasma by Chromogenic method
6303-2	dRVVT (LA screen)
27811-9	Antithrombin actual/normal in Platelet poor plasma by Chromogenic method
13964-2	Methylmalonate [Moles/volume] in Serum or Plasma
3255-7	Fibrinogen [Mass/volume] in Platelet poor plasma by Coagulation assay
2064-4	Ceruloplasmin [Mass/volume] in Serum or Plasma
20563-3	Carboxyhemoglobin/Hemoglobin.total in Blood
17862-4	Calcium [Mass/volume] in Urine
1825-9	Alpha 1 antitrypsin [Mass/volume] in Serum or Plasma
10330-9	Monocytes/100 leukocytes in Body fluid by Manual count
10886-0	Prostate Specific Ag Free [Mass/volume] in Serum or Plasma
2742-5	Angiotensin converting enzyme [Enzymatic activity/volume] in Serum or Plasma
1986-9	C peptide [Mass/volume] in Serum or Plasma
12841-3	Prostate Specific Ag Free/Prostate specific Ag.total in Serum or Plasma
3167-4	Volume of 24 hour Urine
2614-6	Methemoglobin/Hemoglobin.total in Blood
1763-2	Aldosterone [Mass/volume] in Serum or Plasma
