# Supplementary material for: Characterization of genetic and phenotypic heterogeneity of obstructive sleep apnea using electronic health records
Source: BMC Med Genomics. 2020 Jul 25;13:105. doi: 10.1186/s12920-020-00755-4 (PMC7382070; doi:10.1186/s12920-020-00755-4)
Supplement: Supplementary file 5 — Additional file 5. Table S4. Association Tests for Effects of Candidate SNPs, obtained via Literature Reviews, on Electronic Health Record-derived Obstructive Sleep Apnea (OSA). [file 12920_2020_755_MOESM5_ESM.xlsx]

## Sheet: S4.EHROSA_EntireSample
Table S4. Association Tests for Effects of Candidate SNPs, obtained via Literature Reviews, on Electronic Health Record-derived Obstructive Sleep Apnea (OSA).
OSA Literature								Geisinger (EA)								VUMC (EA)								VUMC (AA)								Meta-Analyses (Direction Relates to Reference Allele1)
SNP	CHR	BP (hg38)	Closest Gene	Reported allele (effect)	Phenotype*	Ancestral Population	Reference	Tested SNP ID	Info Score	Effect Allele	AF	β	SE	p	q	Tested SNP ID	Info Score	Effect Allele	AF	β	SE	p	q	Tested SNP	Info Score	Effect Allele†	AF	β	SE	p	q	Allele1	Allele2	Direction (Geisinger, VUMC_EA)	Effect	StdErr	P-value	HetISq	HetChiSq	HetDf	HetPVal	Direction (Geisinger, VUMC_EA, VUMC_AA)	Effect	StdErr	P-value	HetISq	HetChiSq	HetDf	HetPVal
rs11211631	1	47918069	TRABD2B	A allele (OR=0.57)	OSA	EA, EUR	Grilo et al., 2013	rs11211631	0.999838	A	0.410741	-0.00990877	0.0236426	0.675024	0.931034	rs11211631	0.996	A	0.411286	0.0391829	0.0311926	0.209058	0.611429	rs11211631	0.983	A†	0.794418	0.129053	0.111202	0.245835	0.931	A	C	-+	0.008	0.0188	0.671	36.4	1.573	1	0.2097	-++	0.0114	0.0186	0.5401	26.6	2.725	2	0.256
rs1137100 (aka K109R)	1	65570758	LEPR	G allele (MetaOR=0.61, p=2.1E-01)	OSA	EAS	Lv et al., 2015	rs1137100	0.998245	G	0.261164	-0.0777475	0.0267779	0.00357825	0.1432	rs1137100	1	G	0.265993	0.0194001	0.0345074	0.573978	0.864	rs1137100	1	G	0.15938	0.0297442	0.118543	0.80188	0.932118	A	G	+-	0.0412	0.0212	0.05128	79.8	4.947	1	0.02614	+--	0.039	0.0208	0.06083	62.2	5.294	2	0.07085
rs1137101 (aka Q223R)	1	65592830		G allele (MetaOR=0.35, p=1.0E-02)	OSA	EA		rs1137101	1	G	0.443773	-0.0485566	0.0233879	0.0377899	0.3024	rs1137101	1	G	0.444738	0.032088	0.0306902	0.295771	0.696471	rs1137101	1	G†	0.567197	0.0820625	0.0872242	0.346796	0.931	A	G	+-	0.0189	0.0186	0.3089	77.1	4.368	1	0.03662	+--	0.0145	0.0182	0.4243	64.6	5.65	2	0.0593
rs1409986	1	70865815	PTGER3	A allele (OR=2.14, p=1.0E-06)	OSA	EA	Patel et al., 2012	rs1409986	0.999807	A	0.0729597	-0.0452309	0.0454818	0.318732	0.708889	rs1409986	0.936	A	0.0669697	-0.0241111	0.0624397	0.699386	0.864706	rs1409986	0.852	A	0.0118476	-0.341158	0.487585	0.484122	0.931	A	G	--	-0.0379	0.0368	0.3024	0	0.075	1	0.7845	---	-0.0396	0.0367	0.2798	0	0.459	2	0.7948
rs2808630	1	159711078	CRP	G allele (OR=2.4, p=4.0E-05)	OSA	AA, EA	Larkin E et al., 2010	rs2808630	0.999962	C	0.282918	0.0208466	0.0256902	0.417887	0.713333	rs2808630	1	C	0.293552	0.000427973	0.0335501	0.989822	0.99	rs2808630	1	C	0.162047	0.0530924	0.116393	0.648283	0.932118	T	C	--	-0.0133	0.0204	0.5144	0	0.233	1	0.6289	---	-0.0145	0.0201	0.4709	0	0.347	2	0.8408
rs1130864	1	159713301		T allele increased (p<1.0E-01)	OSA	EA (children)	Kaditis et al., 2014	rs1130864	0.999865	A	0.308355	-0.0257978	0.0252101	0.305777	0.708889	rs1130864	0.991	A	0.308089	-0.00593621	0.0330897	0.857626	0.980571	rs1130864	0.983	A	0.148165	-0.172737	0.129476	0.182165	0.931	A	G	--	-0.0185	0.0201	0.3562	0	0.228	1	0.633	---	-0.0221	0.0198	0.2644	0	1.614	2	0.4463
rs1800871	1	206773289	IL10	T allele (OR=1.25, p=1.7E-02) NOTE: reported on opposite strand	OSA	Turkish	Özdaş et al., 2016	rs1800871	0.999883	A	0.237358	-0.0217785	0.027471	0.427757	0.713333	rs1800871	1	A	0.227625	0.0224708	0.0362192	0.534988	0.864	rs1800871	1	A	0.410525	0.0969586	0.088474	0.273123	0.931	A	G	-+	-0.0056	0.0219	0.7974	0	0.948	1	0.3304	-++	0.0003	0.0212	0.9889	9.7	2.214	2	0.3305
rs1800896	1	206773552		A allele (OR=1.26, p=4.2E-02) NOTE: reported on opposite strand				rs1800896	0.999989	C	0.478603	0.0243443	0.0231586	0.293496	0.708889	rs1800896	1	C	0.496586	0.00125947	0.0303481	0.966897	0.99	rs1800896	1	C	0.330976	-0.0706067	0.0928814	0.447146	0.931	T	C	--	-0.0158	0.0184	0.3893	0	0.366	1	0.5454	--+	-0.0126	0.0181	0.486	0	1.199	2	0.549
rs2033354	2	15076492	NBAS	T allele (β=-0.022, p=4.8E-07)	Event Duration	LA	Cade et al., 2016	rs2033354	0.981247	C	0.257761	0.00416214	0.0263019	0.878325	0.980541	rs2033354	0.967	C	0.262164	-0.064995	0.0357664	0.0691848	0.611429	rs2033354	0.957	C	0.412284	-0.00553973	0.0904406	0.951158	0.951	T	C	-+	0.0201	0.0212	0.3426	58.8	2.427	1	0.1193	-++	0.0194	0.0206	0.3482	18.4	2.451	2	0.2936
rs999944	2	64822719	None	A allele (B=-0.095, p=4.5E-07)	AHI	LA	Cade et al., 2016	rs999944	0.996532	A	0.11369	0.0504989	0.0362858	0.165435	0.609231	rs999944	0.972	A	0.108818	0.0774768	0.0484107	0.109508	0.611429	rs999944 (Missingness=19.3%)								A	G	++	0.0602	0.029	0.03813	0	0.199	1	0.6557	++-	0.046	0.0281	0.1018	51	4.08	2	0.13
rs11126184	2	68425042	PLEK	A allele (OR=0.43, p=1.5E-06)	OSA	AA	Patel et al., 2012	rs11126184	0.997363	C	0.374076	-0.0191595	0.0239664	0.424192	0.713333	rs11126185	1	G	0.360142	0.0240112	0.0317598	0.449634	0.818182	rs11126185	1	G†	0.633826	0.0608627	0.0900477	0.499108	0.931	A	G	?-	-0.024	0.0318	0.4496	0	0	0	1	?--	-0.0281	0.03	0.3484	0	0.149	1	0.6995
rs1801282	3	12351626	PPARG	G allele increased (p=1.0E-03)	OSA	SAS (obese)	Bhushan et al., 2011	rs1801282	0.999783	G	0.124242	-0.0446596	0.0348143	0.198375	0.609231	rs1801282	1	G	0.121573	-0.0366566	0.0466901	0.432393	0.818182	rs1801282	1	G	0.0185676	0.136198	0.294541	0.643787	0.932118	C	G	++	0.0418	0.0279	0.1342	0	0.019	1	0.8907	++-	0.0402	0.0278	0.1478	0	0.381	2	0.8266
rs4444903 (aka 61A/G)	4	109912954	EGF	AG Genotype (OR=0.32, p=4.0E-02)	OSA/Severity	EAS	Ding et al., 2015	rs4444903	0.999921	G	0.402903	0.0102987	0.0236283	0.663372	0.931034	rs4444903	1	G	0.402369	-0.0445725	0.0309521	0.149854	0.611429	rs4444903	1	G†	0.695697	-0.0197959	0.0943668	0.833842	0.932118	A	G	-+	0.0099	0.0188	0.598	49.6	1.986	1	0.1588	-++	0.0103	0.0184	0.5767	0	1.996	2	0.3686
rs2975100	5	37840943	GDNF	A allele (OR=2.45, p=1.8E-04)	OSA	EA	Larkin E et al., 2010	rs2975100	0.999985	A	0.0839833	0.0198347	0.0416395	0.634084	0.931034	rs2975100	0.971	A	0.0783905	-0.0244311	0.0573198	0.669945	0.864516	rs2975100	0.978	A	0.162658	0.0345327	0.116723	0.767344	0.932118	A	G	+-	0.0045	0.0337	0.8927	0	0.39	1	0.5321	+-+	0.0069	0.0324	0.8324	0	0.451	2	0.798
rs1042713 (aka R16G)	5	148826877	ADRB2	A allele increased (p=1.0E-02)	Obesity in OSA vs. Obesity in Controls	Turkish (females)	Gök et al., 2014	rs1042713	0.999312	A	0.374165	0.00553763	0.023931	0.818372	0.980541	rs1042713	1	A	0.36668	-0.0701009	0.0319497	0.028228	0.611429	rs1042713	1	A	0.494548	0.0468925	0.0864218	0.587405	0.931	A	G	+-	-0.0216	0.0192	0.2584	72.1	3.59	1	0.05811	+-+	-0.0184	0.0187	0.3241	52.3	4.19	2	0.1231
rs1042714 (aka Q27E)	5	148826910		G allele increased (p=8.7E-03)				rs1042714	0.996888	G	0.426059	-0.00164645	0.0234254	0.950165	0.989744	rs1042714	1	G	0.443727	0.038442	0.0306915	0.210377	0.611429	rs1042714	0.996	G	0.18065	-0.146516	0.117017	0.210536	0.931	C	G	+-	-0.0131	0.0186	0.4814	7.2	1.078	1	0.2991	+-+	-0.0092	0.0184	0.6181	30.9	2.893	2	0.2354
rs6888451 (C>G SNP)	5	149744371	PPARGC1B	G allele increased (p=6.7E-05)	OSA Severity	EA	Kripke et al., 2015	rs6888451	0.997219	G	0.112606	-0.00551478	0.0366639	0.883467	0.980541	rs6888451	0.98	G	0.11654	0.083839	0.0468318	0.0734191	0.611429	rs6888451	0.969	G	0.172788	0.0986401	0.114957	0.390859	0.931	C	G	+-	-0.0284	0.0289	0.3246	55.7	2.257	1	0.133	+--	-0.0326	0.028	0.2442	23.3	2.608	2	0.2715
rs13170573	5	156327182	SCGD	CC genotype (OR=2.17, p=6.9E-03)	OSA	EAS	Ye at al., 2014	rs13170573	0.994847	G	0.419266	0.00517148	0.0236055	0.828593	0.980541	rs13170573	0.985	G	0.417592	-0.0111087	0.0312306	0.722066	0.864706	rs13170573	0.959	G	0.201558	-0.0608604	0.110919	0.583217	0.931	C	G	-+	0.0007	0.0188	0.9683	0	0.173	1	0.6775	-++	0.0024	0.0186	0.8958	0	0.458	2	0.7952
rs1800629 (aka -308 G/A)	6	3052541	TNF-α	A allele (MetaORs Ranges=1.67-4.70)	OSA	EAS, EUR, SAS	Varvarigou et al., 2011	rs1800629	0.999995	A	0.161098	-0.0394549	0.0319775	0.216218	0.617143	rs1800629	1	A	0.171453	0.0664408	0.057039	0.244087	0.650667	rs1800629	1	A	0.132184	0.0459351	0.125583	0.714533	0.932118	A	G	-+	-0.0141	0.0279	0.6124	61.9	2.623	1	0.1054	-++	-0.0113	0.0272	0.678	29.6	2.841	2	0.2416
							Wu et al., 2014
							Zhong et al., 2014
							Lan et al., 2015
							Sun et al., 2015
rs5370	6	12296022	EDN1	T allele (AHI = 1.3x higher, p<5.0E-02)	OSA/Severity	AA, EA (children)	Chatsuriyawong et al., 2013	rs5370	0.999628	T	0.218599	-0.02945	0.0280158	0.292643	0.708889	rs5370	1	T	0.21695	0.0174214	0.0371036	0.638688	0.864	rs5370	1	T	0.185676	-0.0478176	0.111612	0.66834	0.932118	T	G	-+	-0.0124	0.0224	0.5782	1.6	1.016	1	0.3134	-+-	-0.0138	0.0219	0.5292	0	1.113	2	0.5732
rs29230 (aka T1974C)	6	29608616	GABBR1	C allele increased (p=1.0E-02, p=1.9E-02) NOTE: reported on opposite strand	OSA	Turkish (primarily males), EAS (primarily males)	Bayazit et al., 2007	rs29230	1	G	0.173128	0.0522561	0.030171	0.0841732	0.481143	rs29230	1	G	0.175788	0.0858489	0.0410513	0.0365049	0.611429	rs29230	1	G	0.155808	0.0853974	0.11761	0.467774	0.931	A	G	--	-0.064	0.0243	0.008436	0	0.435	1	0.5097	---	-0.0649	0.0238	0.0064	0	0.466	2	0.792
							Li et al., 2016
rs2187668 (aka DRB1*03:01)	6	32638107	HLA	A allele (OR=1.86, p=2.5E-02) NOTE: reported on opposite strand	OSA	EUR (obese)	Silva et al., 2015	rs2187668	0.999246	T	0.115448	-0.0490102	0.0369332	0.183198	0.609231	rs2187668	1	T	0.129317	-0.0734912	0.0677946	0.278353	0.695	rs2187668	1	T	0.0729873	0.100314	0.164034	0.540841	0.931	T	C	--	-0.0546	0.0324	0.0922	0	0.101	1	0.7512	--+	-0.0488	0.0318	0.1252	0	0.959	2	0.6191
rs3025039	6	43784799	VEGFA	T allele (OR=1.48, p=4.0E-02)	OSA	EAS	Cao et al., 2014	rs3025039	0.996982	T	0.146608	0.00049782	0.0328084	1	1	rs3025039	1	T	0.140421	-0.0611656	0.0446953	0.171156	0.611429	rs3025039	1	T	0.0872384	-0.0132666	0.156215	0.932321	0.951	T	C	+-	-0.0211	0.0264	0.4251	19.2	1.237	1	0.2661	+--	-0.0209	0.0261	0.4234	0	1.239	2	0.5381
rs35424364	6	109322402	C6ORF183, CCDC162P	A allele (β=0.03, p=4.9E-08)	Event Duration	LA	Cade et al., 2016	rs7752028	0.996613	G	0.186267	-0.00407128	0.0296692	0.894524	0.980541	rs7752028	1	G	0.176453	0.0578495	0.039466	0.142701	0.611429	rs7752028	1	G	0.13351	-0.104451	0.13067	0.424086	0.931	A	G	+-	-0.0183	0.0237	0.4406	36.4	1.573	1	0.2098	+-+	-0.0144	0.0233	0.5379	17.6	2.427	2	0.2972
rs1800796	7	22726627	IL6	C allele (MetaOR=1.13)	OSA	AA	Zhong et al., 2016	rs1800796	0.992935	C	0.0510399	-0.098435	0.0533154	0.0628347	0.418667	rs1800796	1	C	0.0494817	0.0667655	0.0690014	0.333246	0.736842	rs1800796	1	C	0.0971117	-0.161588	0.149979	0.281299	0.931	C	G	-+	-0.0367	0.0422	0.3846	72.1	3.589	1	0.05816	-+-	-0.0458	0.0406	0.2591	52.7	4.232	2	0.1205
rs1800795	7	22727026		C allele (MetaOR=1.46)	OSA	AA, EA	Zhong et al., 2016	rs1800795	0.997202	C	0.423918	0.0337113	0.0233482	0.149042	0.609231	rs1800795	1	C	0.426588	0.00195867	0.0308109	0.949312	0.99	rs1800795	1	C	0.0589623	0.112653	0.188601	0.550301	0.931	C	G	++	0.0221	0.0186	0.2344	0	0.675	1	0.4114	+++	0.023	0.0185	0.2142	0	0.903	2	0.6367
rs7804372	7	116554174	CAV1	T allele increased	OSA Severity	Turkish	Asker et al., 2017	rs7804372	0.999696	A	0.244125	0.0236566	0.0267555	0.377356	0.713333	rs7804372	0.981	A	0.248407	-0.0192939	0.0358862	0.590824	0.864	rs7804372 (Missingness=10.5% )								A	T	+-	0.0083	0.0214	0.6984	0	0.921	1	0.3373	+-+	0.0096	0.021	0.6477	0	0.996	2	0.6076
rs10097555	8	32488779	NRG1	G allele (OR=0.37, p=2.6E-06)	OSA	EAS	Baik et al., 2015	rs10097555	0.999979	G	0.374509	0.0366095	0.0239541	0.126736	0.609231	rs10097555	0.994	G	0.37913	-0.0106171	0.0313293	0.734694	0.864706	rs10097555	0.994	G	0.373517	0.205499	0.0902372	0.0227669	0.8664	A	G	-+	-0.0192	0.019	0.3133	30.3	1.434	1	0.2311	-+-	-0.0271	0.0186	0.1453	63.7	5.516	2	0.06343
rs7030789	9	110973232	LPAR1	A allele (OR=1.29, p=1.0E-02)	OSA/AHI	AA	Patel et al., 2012	rs7030789	0.999128	A	0.307208	0.0526322	0.0250216	0.0357256	0.3024	rs7030789	0.969	A	0.298052	-0.0540531	0.0342985	0.115035	0.611429	rs7030789	0.971	A	0.311801	0.0250833	0.0939535	0.789488	0.932118	A	G	+-	0.0156	0.0202	0.441	84.2	6.315	1	0.01198	+-+	0.016	0.0198	0.4183	68.4	6.324	2	0.04233
rs74472562	11	44741205	RP11-45A12.2, TSPAN18	T allele (β=-0.034, p=1.1E-07)	Event Duration	LA	Cade et al., 2016	rs74472562	0.998339	T	0.0445277	-0.00250502	0.0564747	0.96475	0.989744	rs74472562	0.96	T	0.036345	0.0440816	0.0815211	0.588688	0.864	rs74472562	0.972	T	0.30229	0.104989	0.0964868	0.276542	0.931	T	C	-+	0.0126	0.0464	0.786	0	0.221	1	0.6385	-++	0.03	0.0418	0.4737	0	0.965	2	0.6172
rs6311 (aka 1438 G/A)	13	46897343	HTR2A	A allele (MetaORs Ranges=2.02-3.69)	OSA	Brazilian, EAS, Turkish	Zhao et al., 2013	rs6311	0.998469	T	0.417877	-0.0324603	0.0235519	0.168035	0.609231	rs6311	1	T	0.406157	-0.0013143	0.0312414	0.966444	0.99	rs6311	0.996	T	0.386686	-0.00891968	0.0888894	0.92007	0.951	T	C	--	-0.0212	0.0188	0.2602	0	0.634	1	0.426	---	-0.0206	0.0184	0.2618	0	0.652	2	0.7218
							Xu et al., 2014
							Qin et al., 2014
							Sun et al., 2015
rs72699765	15	25584050	AC124997.1	A allele (β=0.029, p=3.9E-07)	Event Duration	LA	Cade et al., 2016	rs72699765	0.99445	A	0.0718892	-0.00536613	0.0447888	0.906918	0.980541	rs72699765	0.995	A	0.0700199	0.0295312	0.0589849	0.616613	0.864	rs72699765	0.941	A	0.0592503	-0.105696	0.195042	0.587877	0.931	A	G	-+	0.0074	0.0357	0.8357	0	0.222	1	0.6375	-+-	0.0037	0.0351	0.9152	0	0.547	2	0.7606
rs8050136	16	53782363	FTO	A allele (OR=1.07, p=4.0E-02)	Sleep apnoea codes	EA	Cronin et al, 2014	rs8050136	0.999988	A	0.415826	0.0197318	0.0234586	0.400431	0.713333	rs8050136	1	A	0.40449	0.0429278	0.0306229	0.160969	0.611429	rs8050136	1	A	0.44076	-0.0812686	0.0872706	0.351737	0.931	A	C	++	0.0283	0.0186	0.1285	0	0.362	1	0.5476	++-	0.0235	0.0182	0.1962	0	1.869	2	0.3927
rs4673 (aka p22phox C242T)	16	88646828	CYBA	C allele increased (p=3.0E-02) NOTE: reported on opposite strand	OSA	EUR	Piérola et al., 2011	rs4673	0.994792	A	0.344905	0.0128469	0.0242614	0.597162	0.929231	rs4673	1	A	0.33822	0.0246319	0.0320288	0.441862	0.818182	rs4673	1	A	0.450752	-0.0230822	0.0870208	0.790818	0.932118	A	G	++	0.0171	0.0193	0.3754	0	0.086	1	0.7693	++-	0.0153	0.0189	0.4192	0	0.29	2	0.8652
rs5417	17	7281743	SLC2A4	A allele increased (p<5.0E-02)	OSA	EAS	Yin et al., 2014	rs5417	0.999704	C	0.404573	-0.00374152	0.0236371	0.878325	0.980541	rs5418	1	G	0.423738	-0.0386526	0.0311306	0.214375	0.611429	rs5418	1	A†	0.722404	-0.0106785	0.0976007	0.912877	0.951	A	G	?+	0.0387	0.0311	0.2144	0	0	0	1	?++	0.0361	0.0297	0.2239	0	0.075	1	0.7848
rs25531	17	30237328	SLC6A4	5-HTTLPR S allele (MetaORs Ranges=0.80-1.75)	OSA	EAS, Brazilian, Turkish	Xu et al., 2014	rs11080123	0.958593	T	0.0413672	0.129297	0.055857	0.0218485	0.3024	rs11080123	0.849	T	0.0372259	-0.133862	0.0846906	0.11397	0.611429	rs11080123	0.71	T	0.00744002	-1.86033	1.0369	0.0727934	0.931	T	C	+-	0.0495	0.0466	0.2882	85.1	6.728	1	0.009489	+--	0.0457	0.0466	0.3269	80.2	10.114	2	0.006364
							Qin et al., 2014
							Sun et al., 2015
rs251864	19	39406653	ZFP36	A allele increased (p<5.0E-02)	Mod-Severe OSA	EAS	Zhang et al., 2015	rs251864	0.982201	G	0.312713	-0.0224946	0.02531	0.373793	0.713333	rs251864	0.924	G	0.300325	0.0323882	0.0346548	0.349997	0.736842	rs251864	0.906	G†	0.523022	-0.137977	0.0935737	0.140341	0.931	A	G	+-	0.0034	0.0204	0.8678	38.9	1.636	1	0.2009	+-+	0.0095	0.02	0.6331	44.6	3.61	2	0.1645
rs429358	19	44908684	APOE	ԑ4 allele (MetaORs Ranges=1.09-1.79)	OSA	EAS, EA (children), EUR	Varvarigou et al., 2011	rs429358	0.993991	C	0.131672	-0.0180844	0.0348327	0.603646	0.929231	rs429358	0.988	C	0.147764	-0.0231097	0.0434539	0.59485	0.864	rs429358	0.956	C	0.206003	-0.110904	0.113755	0.329589	0.931	T	C	++	0.0201	0.0272	0.4607	0	0.008	1	0.9281	+++	0.025	0.0264	0.3451	0	0.612	2	0.7365
							Sun et al., 2015
							Xu et al., 2015
							Lu et al., 2016
rs7412	19	44908822		ԑ2 allele (MetaORs Ranges=0.59-0.97)	OSA	EA (children), EUR	Varvarigou et al., 2011	rs7412	0.999575	T	0.0814472	-0.00653863	0.0420728	0.878325	0.980541	rs7412	0.988	T	0.0785166	-0.00545483	0.0558602	0.922209	0.99	rs7412	0.953	T	0.109957	0.107554	0.135621	0.427751	0.931	T	C	--	-0.0061	0.0336	0.8549	0	0	1	0.9876	--+	0.0004	0.0326	0.9894	0	0.662	2	0.718
							Xu et al., 2015
rs3918242 (aka -1562 C/T)	20	46007337	MMP-9	T allele (OR=1.56, p=4.0E-02)	OSA	Turkish	Yalcinkaya et al., 2015	rs3918242	0.998467	T	0.143383	0.0725037	0.0325446	0.0265187	0.3024	rs3918242	0.994	T	0.140268	-0.0201167	0.0440607	0.647982	0.864	rs3918242	0.992	T	0.124666	0.0273178	0.127341	0.830138	0.932118	T	C	+-	0.0398	0.0262	0.1283	65	2.859	1	0.09086	+-+	0.0393	0.0256	0.1253	30.3	2.868	2	0.2383
Provided are summaries of literature-derived evidence for the selected 40 unique OSA candidate SNPs, including hyperlinks to the publications reporting these associations. Also reported are results from association tests between each SNP and an EHR-derived definition of OSA conducted separately in datasets from Geisinger (European American) and VUMC (European American and African American), as we…
