# Supplementary material for: Characterization of genetic and phenotypic heterogeneity of obstructive sleep apnea using electronic health records
Source: BMC Med Genomics. 2020 Jul 25;13:105. doi: 10.1186/s12920-020-00755-4 (PMC7382070; doi:10.1186/s12920-020-00755-4)
Supplement: Supplementary file 6 — Additional file 6. Table S5. Results of Interaction Tests for the Effects of Age, Sex and Body Mass Index on Associations between Candidate Variants and Obstructive Sleep Apnoea Diagnosis. [file 12920_2020_755_MOESM6_ESM.xlsx]

## Sheet: S5. Interaction Tests
Table S5. Results of Interaction Tests for the Effects of Age, Sex and Body Mass Index on Associations between Candidate Variants and Obstructive Sleep Apnoea Diagnosis.
Geisinger (EA)					VUMC (EA)					VUMC (AA)
INTERACTION TEST	β	SE	p-value	q-value	INTERACTION TEST	β	SE	p-value	q-value	INTERACTION TEST	β	SE	p-value	q-value
rs11211631*age	-0.00182726	0.00200181	0.361346	0.921	rs11211631*age	-0.000695153	0.00188131	0.711751	0.977647	rs11211631*age	0.00234745	0.00673694	0.727506	0.988404
rs11211631*sex	-0.0233413	0.0595285	0.694982	0.927033	rs11211631*sex	0.0442708	0.0645549	0.492848	0.964675	rs11211631*sex	0.198203	0.227926	0.384521	0.988404
rs11211631*bmi	0.00167602	0.00391619	0.668671	0.927033	rs11211631*bmi	0.00666221	0.00407113	0.101745	0.765	rs11211631*bmi	-0.0251752	0.0112222	0.0248748	0.9044
rs1137100*age	0.00362163	0.00249302	0.146306	0.921	rs1137100*age	0.00167607	0.00203996	0.411293	0.964675	rs1137100*age	-0.000304226	0.00747364	0.96753	0.992
rs1137100*sex	-0.00271914	0.0741212	0.970736	0.98521	rs1137100*sex	0.00431307	0.0706688	0.951334	0.982564	rs1137100*sex	0.278325	0.258368	0.281373	0.988404
rs1137100*bmi	-0.00272293	0.00494086	0.581562	0.921	rs1137100*bmi	-0.00678025	0.00446908	0.12923	0.774	rs1137100*bmi	-0.00580087	0.0123581	0.638784	0.988404
rs1137101*age	0.0023276	0.00217097	0.283653	0.921	rs1137101*age	0.00210041	0.00184072	0.253837	0.896471	rs1137101*age	-0.00856662	0.00549291	0.11886	0.9044
rs1137101*sex	-0.0264648	0.0645313	0.681727	0.927033	rs1137101*sex	-0.0805358	0.0632343	0.202802	0.84	rs1137101*sex	0.0704127	0.188795	0.709178	0.988404
rs1137101*bmi	-0.00419166	0.00428767	0.328268	0.921	rs1137101*bmi	-0.00604532	0.00394747	0.12566	0.774	rs1137101*bmi	-0.0031093	0.00950323	0.743529	0.988404
rs1409986*age	0.000649747	0.00230984	0.778484	0.955152	rs1409986*age	-0.00722547	0.00385103	0.0606218	0.765	rs1409986*age	-0.00933133	0.0300328	0.756025	0.988404
rs1409986*sex	-0.179867	0.0695129	0.00966637	0.3868	rs1409986*sex	-0.0870689	0.13145	0.507733	0.964675	rs1409986*sex	-0.0953743	1.08699	0.930082	0.992
rs1409986*bmi	-0.00756355	0.00456398	0.0974741	0.921	rs1409986*bmi	0.0181532	0.00879733	0.0390662	0.670286	rs1409986*bmi	-0.0146024	0.0539145	0.786511	0.988404
rs2808630*age	0.00321365	0.00294107	0.274535	0.921	rs2808630*age	-0.00234044	0.00202604	0.248017	0.896471	rs2808630*age	-0.00294332	0.007413	0.691332	0.988404
rs2808630*sex	-0.0287715	0.0879944	0.743691	0.955152	rs2808630*sex	0.0195168	0.0692343	0.778024	0.977647	rs2808630*sex	-0.315887	0.247374	0.201617	0.988404
rs2808630*bmi	0.007225	0.00571081	0.20582	0.921	rs2808630*bmi	-0.00252096	0.00431043	0.558648	0.964675	rs2808630*bmi	-0.00383369	0.0133908	0.774654	0.988404
rs1130864*age	-0.000255765	0.00170482	0.880745	0.98521	rs1130864*age	-0.000308848	0.00198842	0.876567	0.982564	rs1130864*age	-0.000176925	0.00833254	0.98306	0.992
rs1130864*sex	0.0393851	0.0506349	0.436671	0.921	rs1130864*sex	0.0711466	0.0680381	0.295705	0.934737	rs1130864*sex	-0.128172	0.272117	0.637627	0.988404
rs1130864*bmi	0.00675459	0.00336612	0.0447883	0.896	rs1130864*bmi	0.00214881	0.00424522	0.612736	0.964675	rs1130864*bmi	0.000201182	0.0130392	0.98769	0.992
rs1800871*age	0.00281195	0.00256557	0.273065	0.921	rs1800871*age	0.00117358	0.00219507	0.592895	0.964675	rs1800871*age	0.00896733	0.00549988	0.103004	0.9044
rs1800871*sex	-0.0147819	0.0772114	0.848176	0.98521	rs1800871*sex	-0.00516811	0.0749788	0.945047	0.982564	rs1800871*sex	-0.0591382	0.189422	0.754886	0.988404
rs1800871*bmi	0.00614863	0.0050358	0.222092	0.921	rs1800871*bmi	0.00473565	0.00476185	0.31998	0.957073	rs1800871*bmi	-0.00513567	0.00989155	0.603622	0.988404
rs1800896*age	-0.00146656	0.00168723	0.38473	0.921	rs1800896*age	0.000917276	0.00184037	0.618188	0.964675	rs1800896*age	-0.0108362	0.00573823	0.0589703	0.9044
rs1800896*sex	0.0265294	0.0501107	0.596517	0.921	rs1800896*sex	0.0429811	0.0627335	0.493257	0.964675	rs1800896*sex	0.149218	0.200858	0.45754	0.988404
rs1800896*bmi	-0.00190164	0.00331281	0.565949	0.921	rs1800896*bmi	0.00389413	0.00397282	0.326991	0.957073	rs1800896*bmi	-0.0146617	0.0101511	0.148643	0.9291
rs2033354*age	-0.000624325	0.00214293	0.77079	0.955152	rs2033354*age	-0.00113535	0.00214014	0.595763	0.964675	rs2033354*age	0.00185309	0.00564577	0.74274	0.988404
rs2033354*sex	-0.0711339	0.0634352	0.262133	0.921	rs2033354*sex	-0.00900048	0.073709	0.902813	0.982564	rs2033354*sex	0.318658	0.195774	0.103593	0.9044
rs2033354*bmi	-0.00627166	0.00425416	0.140417	0.921	rs2033354*bmi	-0.00412362	0.00455232	0.365026	0.964675	rs2033354*bmi	-0.0196028	0.00989851	0.0476608	0.9044
rs999944*age	-0.000184294	0.00165418	0.911291	0.98521	rs999944*age	0.0005346	0.00293709	0.85557	0.978286	rs999944*age	rs999944 (Missingness=19.3%)
rs999944*sex	0.0607069	0.0495757	0.220753	0.921	rs999944*sex	0.0601874	0.0998181	0.546528	0.964675	rs999944*sex
rs999944*bmi	-0.00191293	0.00331316	0.563686	0.921	rs999944*bmi	0.00449027	0.00624721	0.472286	0.964675	rs999944*bmi
rs11126184*age	0.00108978	0.00189765	0.56578	0.921	rs11126185*age	0.000594801	0.00191185	0.755715	0.977647	rs11126185*age	0.00502148	0.0056894	0.377452	0.988404
rs11126184*sex	-0.084199	0.0569709	0.139426	0.921	rs11126185*sex	-0.0562184	0.0659828	0.394205	0.964675	rs11126185*sex	-0.0709297	0.192494	0.712517	0.988404
rs11126184*bmi	0.00254497	0.00374381	0.496642	0.921	rs11126185*bmi	0.0085757	0.00412487	0.0376151	0.670286	rs11126185*bmi	-0.0015196	0.0098729	0.877676	0.99101
rs1801282*age	-5.63148e-05	0.00175893	0.974459	0.98521	rs1801282*age	0.0075633	0.00282436	0.00740883	0.501	rs1801282*age	-0.0172327	0.017987	0.338029	0.988404
rs1801282*sex	0.0421798	0.052442	0.421216	0.921	rs1801282*sex	0.0665595	0.0954593	0.485643	0.964675	rs1801282*sex	-0.215131	0.640311	0.736886	0.988404
rs1801282*bmi	-0.00323658	0.00347736	0.351979	0.921	rs1801282*bmi	-0.00503877	0.00580756	0.3856	0.964675	rs1801282*bmi	-0.0150147	0.0296037	0.612021	0.988404
rs4444903*age	0.00180381	0.00169792	0.28807	0.921	rs4444903*age	-5.80651e-05	0.0018701	0.97523	0.986218	rs4444903*age	-0.000679126	0.00596298	0.909325	0.992
rs4444903*sex	0.0106906	0.0507375	0.833118	0.98521	rs4444903*sex	0.0817996	0.0638626	0.20024	0.84	rs4444903*sex	-0.175741	0.20221	0.38479	0.988404
rs4444903*bmi	-0.00275171	0.0033811	0.415731	0.921	rs4444903*bmi	0.000209938	0.00402754	0.958429	0.982564	rs4444903*bmi	-0.00506566	0.010192	0.619174	0.988404
rs2975100*age	0.00144226	0.00200004	0.47084	0.921	rs2975100*age	-0.00118867	0.00350847	0.734762	0.977647	rs2975100*age	-0.0125014	0.00710469	0.0784765	0.9044
rs2975100*sex	0.0546559	0.0595534	0.358743	0.921	rs2975100*sex	-0.0392653	0.120302	0.74413	0.977647	rs2975100*sex	-0.0764837	0.246947	0.756776	0.988404
rs2975100*bmi	-0.00543575	0.00398065	0.172082	0.921	rs2975100*bmi	0.0123727	0.00756857	0.102103	0.765	rs2975100*bmi	-0.0215184	0.0128942	0.0951499	0.9044
rs1042713*age	-0.00141596	0.00281099	0.614455	0.921	rs1042713*age	-0.000821083	0.0019179	0.668567	0.977647	rs1042713*age	-0.000143912	0.00545493	0.978953	0.992
rs1042713*sex	-0.0483561	0.0839407	0.564565	0.921	rs1042713*sex	0.00407577	0.0658199	0.950624	0.982564	rs1042713*sex	0.178495	0.186505	0.338542	0.988404
rs1042713*bmi	-0.000407301	0.00553229	0.941311	0.98521	rs1042713*bmi	-0.000789439	0.00411542	0.84788	0.978286	rs1042713*bmi	-0.00321769	0.00961526	0.737894	0.988404
rs1042714*age	-0.00091593	0.00179411	0.609687	0.921	rs1042714*age	-0.000510118	0.00185641	0.78348	0.977647	rs1042714*age	0.00643742	0.00749436	0.390357	0.988404
rs1042714*sex	0.0772374	0.05313	0.146017	0.921	rs1042714*sex	-0.0330472	0.0633367	0.60183	0.964675	rs1042714*sex	-0.152367	0.258679	0.555849	0.988404
rs1042714*bmi	-0.00178182	0.0035346	0.614185	0.921	rs1042714*bmi	0.0020786	0.00398139	0.601616	0.964675	rs1042714*bmi	0.011848	0.0129626	0.36071	0.988404
rs6888451*age	-0.0117084	0.00427973	0.00622305	0.3732	rs6888451*age	0.00125697	0.00286724	0.661104	0.977647	rs6888451*age	-0.00759993	0.00715838	0.288379	0.988404
rs6888451*sex	-0.0326599	0.121302	0.787741	0.955152	rs6888451*sex	-0.129183	0.0973329	0.184433	0.835556	rs6888451*sex	0.375532	0.255866	0.142189	0.9291
rs6888451*bmi	-0.0122345	0.00832667	0.141747	0.921	rs6888451*bmi	0.00484606	0.0062346	0.436991	0.964675	rs6888451*bmi	-0.00846974	0.012384	0.494023	0.988404
rs13170573*age	0.000665508	0.00188413	0.723926	0.944348	rs13170573*age	0.00285278	0.00191528	0.136359	0.777143	rs13170573*age	0.00219098	0.00696757	0.753176	0.988404
rs13170573*sex	0.00278162	0.0560935	0.96045	0.98521	rs13170573*sex	-0.0547682	0.0647281	0.397482	0.964675	rs13170573*sex	0.111067	0.237869	0.640553	0.988404
rs13170573*bmi	-0.00216437	0.00372754	0.561482	0.921	rs13170573*bmi	0.00322204	0.00404217	0.425389	0.964675	rs13170573*bmi	0.00331629	0.0122374	0.786394	0.988404
rs1800629*age	-0.000463127	0.00166714	0.781167	0.955152	rs1800629*age	-0.000177016	0.00238211	0.940763	0.982564	rs1800629*age	0.00236531	0.00804828	0.768841	0.988404
rs1800629*sex	0.00213014	0.0494262	0.965624	0.98521	rs1800629*sex	0.035153	0.0818177	0.66745	0.977647	rs1800629*sex	0.130526	0.278696	0.639538	0.988404
rs1800629*bmi	0.00915843	0.00327777	0.00520443	0.3732	rs1800629*bmi	-0.00281985	0.00516138	0.584835	0.964675	rs1800629*bmi	-0.00480479	0.0134419	0.720757	0.988404
rs5370*age	-0.00137917	0.0016852	0.413129	0.921	rs5370*age	0.0029532	0.00220196	0.179865	0.835556	rs5370*age	0.00116018	0.00690052	0.866481	0.99101
rs5370*sex	0.0310695	0.0499799	0.534179	0.921	rs5370*sex	0.102438	0.0754264	0.174428	0.835556	rs5370*sex	-0.0466583	0.238064	0.844617	0.99101
rs5370*bmi	0.00348866	0.00331414	0.292497	0.921	rs5370*bmi	-0.01198	0.00487573	0.0140078	0.501	rs5370*bmi	-0.00711785	0.0118808	0.549103	0.988404
rs29230*age	-0.000996184	0.00324902	0.75914	0.955152	rs29230*age	0.00174465	0.0024288	0.472563	0.964675	rs29230*age	0.0071325	0.00745929	0.338976	0.988404
rs29230*sex	0.110818	0.0946196	0.241518	0.921	rs29230*sex	-0.0185068	0.0820361	0.821518	0.977647	rs29230*sex	0.308588	0.253546	0.223571	0.988404
rs29230*bmi	-0.00542244	0.00644786	0.400366	0.921	rs29230*bmi	0.00339781	0.0052286	0.515789	0.964675	rs29230*bmi	-0.000142414	0.0129633	0.991235	0.992
rs2187668*age	-0.00082877	0.00172462	0.630835	0.927033	rs2187668*age	0.00133789	0.0026649	0.615638	0.964675	rs2187668*age	0.0168735	0.0111146	0.128979	0.919125
rs2187668*sex	0.00300984	0.0516432	0.953524	0.98521	rs2187668*sex	0.162436	0.0919728	0.077374	0.765	rs2187668*sex	-0.692941	0.367176	0.059131	0.9044
rs2187668*bmi	-0.00394642	0.00343111	0.250067	0.921	rs2187668*bmi	0.000675004	0.00572984	0.906222	0.982564	rs2187668*bmi	0.0144637	0.0194278	0.456585	0.988404
rs3025039*age	-0.0011108	0.0016936	0.5119	0.921	rs3025039*age	0.000787449	0.00271263	0.771595	0.977647	rs3025039*age	-0.00415784	0.00998763	0.677191	0.988404
rs3025039*sex	-0.0202048	0.0506471	0.689943	0.927033	rs3025039*sex	-0.0427438	0.0924783	0.643935	0.977647	rs3025039*sex	-0.0900921	0.353908	0.79906	0.988404
rs3025039*bmi	0.00233167	0.00335216	0.486695	0.921	rs3025039*bmi	0.00514679	0.00580249	0.375081	0.964675	rs3025039*bmi	0.00399125	0.0162782	0.80631	0.988404
rs7752028*age	-0.00134167	0.00168366	0.425524	0.921	rs7752028*age	-0.00392438	0.0023861	0.100035	0.765	rs7752028*age	-0.00197202	0.00843447	0.815136	0.988404
rs7752028*sex	0.0303776	0.0499337	0.542949	0.921	rs7752028*sex	-0.00968037	0.081718	0.905703	0.982564	rs7752028*sex	-0.101787	0.286305	0.722201	0.988404
rs7752028*bmi	0.00387189	0.00331278	0.242494	0.921	rs7752028*bmi	0.00223408	0.00521248	0.668213	0.977647	rs7752028*bmi	0.0153125	0.0143633	0.286387	0.988404
rs1800796*age	0.00122744	0.00178908	0.492669	0.921	rs1800796*age	0.00207861	0.00418378	0.619313	0.964675	rs1800796*age	0.00999827	0.00937285	0.286095	0.988404
rs1800796*sex	-0.0204761	0.053697	0.702961	0.927033	rs1800796*sex	0.164589	0.142188	0.24705	0.896471	rs1800796*sex	0.413149	0.324731	0.203274	0.988404
rs1800796*bmi	-0.0015489	0.00357147	0.664517	0.927033	rs1800796*bmi	-0.00209733	0.00883592	0.812374	0.977647	rs1800796*bmi	-0.00195244	0.0167234	0.907059	0.992
rs1800795*age	-0.00197788	0.00252345	0.433156	0.921	rs1800795*age	0.00194333	0.00184333	0.291767	0.934737	rs1800795*age	-0.0106229	0.0115877	0.359276	0.988404
rs1800795*sex	-0.120534	0.075148	0.108723	0.921	rs1800795*sex	0.0969819	0.0636131	0.127369	0.774	rs1800795*sex	0.282152	0.395069	0.475113	0.988404
rs1800795*bmi	-0.00871373	0.00498648	0.0805556	0.921	rs1800795*bmi	-0.00670796	0.00397473	0.0914782	0.765	rs1800795*bmi	-0.00971294	0.0208089	0.640666	0.988404
rs7804372*age	0.00243832	0.00167587	0.145682	0.921	rs7804372*age	-0.00117113	0.00214733	0.585486	0.964675	rs7804372*age	rs7804372 (Missingness=10.5% )
rs7804372*sex	0.0234224	0.0500853	0.640035	0.927033	rs7804372*sex	-0.0489833	0.074015	0.508098	0.964675	rs7804372*sex
rs7804372*bmi	0.00681955	0.00333926	0.0411285	0.896	rs7804372*bmi	-0.00800443	0.00458807	0.0810512	0.765	rs7804372*bmi
rs10097555*age	0.0039749	0.00293246	0.175264	0.921	rs10097555*age	-0.00188665	0.00187113	0.313312	0.957073	rs10097555*age	0.0018464	0.0055265	0.738305	0.988404
rs10097555*sex	-0.0214665	0.0893599	0.810156	0.972	rs10097555*sex	-0.0558268	0.0646821	0.388086	0.964675	rs10097555*sex	0.178459	0.189688	0.346805	0.988404
rs10097555*bmi	0.00712834	0.00582711	0.221214	0.921	rs10097555*bmi	1.18988e-05	0.00406503	0.997665	0.998	rs10097555*bmi	-0.00333829	0.0100258	0.739157	0.988404
rs7030789*age	-0.00318808	0.00234762	0.174462	0.921	rs7030789*age	-0.0010929	0.00204485	0.59302	0.964675	rs7030789*age	0.00916829	0.00588514	0.119264	0.9044
rs7030789*sex	0.057091	0.0690711	0.408489	0.921	rs7030789*sex	0.0767834	0.0707607	0.277871	0.934737	rs7030789*sex	0.0993454	0.204689	0.627429	0.988404
rs7030789*bmi	-0.00528168	0.00469071	0.260171	0.921	rs7030789*bmi	0.000944534	0.00442145	0.830839	0.977647	rs7030789*bmi	-0.00287456	0.0104586	0.78343	0.988404
rs74472562*age	0.000287184	0.00167722	0.864046	0.98521	rs74472562*age	-0.0014094	0.00495866	0.776235	0.977647	rs74472562*age	-0.00353359	0.00594505	0.552261	0.988404
rs74472562*sex	-0.0571853	0.0502584	0.255193	0.921	rs74472562*sex	-0.0401054	0.169258	0.812697	0.977647	rs74472562*sex	-0.081333	0.206647	0.693889	0.988404
rs74472562*bmi	0.0025388	0.00331134	0.443259	0.921	rs74472562*bmi	0.0122209	0.0116458	0.294001	0.934737	rs74472562*bmi	0.00219523	0.0104158	0.833075	0.99101
rs6311*age	0.000339749	0.00182453	0.852278	0.98521	rs6311*age	-0.00053706	0.00188068	0.77521	0.977647	rs6311*age	-0.0079414	0.00568631	0.162539	0.9291
rs6311*sex	0.0559326	0.054355	0.303469	0.921	rs6311*sex	-0.077399	0.0645471	0.230485	0.896471	rs6311*sex	0.0256965	0.19063	0.892772	0.992
rs6311*bmi	0.00141591	0.00364035	0.697313	0.927033	rs6311*bmi	-0.00609673	0.00400887	0.128307	0.774	rs6311*bmi	-0.00246956	0.00951379	0.79519	0.988404
rs72699765*age	-0.000229614	0.0019601	0.906746	0.98521	rs72699765*age	0.0010817	0.00355232	0.760744	0.977647	rs72699765*age	0.00703806	0.0118484	0.552506	0.988404
rs72699765*sex	-0.0335195	0.0585138	0.566747	0.921	rs72699765*sex	-0.0482476	0.122409	0.693471	0.977647	rs72699765*sex	0.527042	0.410337	0.198998	0.988404
rs72699765*bmi	-0.00011427	0.00383076	0.976203	0.98521	rs72699765*bmi	0.000751055	0.00772713	0.92257	0.982564	rs72699765*bmi	-0.0220564	0.0204653	0.281145	0.988404
rs8050136*age	-0.0002341	0.00196007	0.904931	0.98521	rs8050136*age	-0.00243751	0.00185325	0.18842	0.835556	rs8050136*age	0.00453208	0.00538142	0.399692	0.988404
rs8050136*sex	-0.0332709	0.0585125	0.569619	0.921	rs8050136*sex	-0.140401	0.0631478	0.0261913	0.6288	rs8050136*sex	-0.194427	0.183573	0.28954	0.988404
rs8050136*bmi	-0.000110088	0.0038307	0.977073	0.98521	rs8050136*bmi	-0.000107769	0.00396523	0.978317	0.986218	rs8050136*bmi	-0.0104677	0.00951129	0.271089	0.988404
rs4673*age	0.00120027	0.00164693	0.466126	0.921	rs4673*age	0.00222849	0.00193874	0.250371	0.896471	rs4673*age	-0.00501309	0.00541891	0.354908	0.988404
rs4673*sex	0.0192689	0.0491803	0.695204	0.927033	rs4673*sex	0.0959621	0.0660747	0.146411	0.793043	rs4673*sex	-0.306959	0.185332	0.0976676	0.9044
rs4673*bmi	0.00205383	0.00326907	0.529833	0.921	rs4673*bmi	-0.000925917	0.00414088	0.823066	0.977647	rs4673*bmi	-0.0033346	0.00961643	0.728771	0.988404
rs5417*age	-0.000889035	0.00171793	0.604804	0.921	rs5418*age	-0.00329594	0.00186539	0.0772458	0.765	rs5418*age	0.0110609	0.00611871	0.0706515	0.9044
rs5417*sex	-0.0500021	0.0510583	0.327424	0.921	rs5418*sex	0.0426959	0.0641114	0.505434	0.964675	rs5418*sex	-0.0390921	0.212394	0.853971	0.99101
rs5417*bmi	0.00209261	0.00337572	0.535324	0.921	rs5418*bmi	0.000493051	0.0040689	0.903552	0.982564	rs5418*bmi	0.00349616	0.010981	0.750195	0.988404
rs11080123*age	0.00433484	0.00254551	0.0885806	0.921	rs11080123*age	-0.00313587	0.00519045	0.545736	0.964675	rs11080123*age	4.71678	267.57	0.985935	0.992
rs11080123*sex	0.00245737	0.0772781	0.974632	0.98521	rs11080123*sex	0.0453092	0.173062	0.793469	0.977647	rs11080123*sex	90.4643	3489.79	0.979319	0.992
rs11080123*bmi	2.6304e-05	0.00518682	0.995954	0.996	rs11080123*bmi	-0.0151883	0.0105944	0.151681	0.793043	rs11080123*bmi	2.74056	271.856	0.991957	0.992
rs251864*age	0.0018847	0.00323524	0.560194	0.921	rs251864*age	-0.00178882	0.00207108	0.387746	0.964675	rs251864*age	-0.00284159	0.00597069	0.634129	0.988404
rs251864*sex	0.214038	0.0966359	0.0267673	0.804	rs251864*sex	-0.0615234	0.0714774	0.389382	0.964675	rs251864*sex	0.466009	0.203133	0.0217844	0.9044
rs251864*bmi	-0.00382405	0.00647251	0.554646	0.921	rs251864*bmi	-0.00105722	0.00453793	0.815781	0.977647	rs251864*bmi	0.00894561	0.010335	0.38673	0.988404
rs429358*age	-0.00136032	0.00250784	0.587526	0.921	rs429358*age	-0.00052199	0.00266657	0.844804	0.978286	rs429358*age	-0.0102076	0.00722716	0.157834	0.9291
rs429358*sex	-0.0405576	0.0749449	0.588394	0.921	rs429358*sex	-0.220686	0.0922167	0.0167055	0.501	rs429358*sex	0.0127721	0.245466	0.958503	0.992
rs429358*bmi	-0.00440058	0.00494954	0.373955	0.921	rs429358*bmi	0.0153618	0.0058263	0.00837336	0.501	rs429358*bmi	0.0029362	0.0120272	0.80713	0.988404
rs7412*age	-8.58126e-05	0.00169462	0.959614	0.98521	rs7412*age	-0.00262837	0.00338368	0.43729	0.964675	rs7412*age	0.00156049	0.00887626	0.860447	0.99101
rs7412*sex	-0.0305668	0.0503706	0.543958	0.921	rs7412*sex	-0.00710258	0.114686	0.950618	0.982564	rs7412*sex	-0.541021	0.300482	0.0717797	0.9044
rs7412*bmi	-0.00103116	0.00331842	0.756	0.955152	rs7412*bmi	-0.0116527	0.00676891	0.0851586	0.765	rs7412*bmi	0.0267728	0.0160152	0.0945805	0.9044
rs3918242*age	-0.000301514	0.00266538	0.909934	0.98521	rs3918242*age	-0.000713682	0.0026361	0.786595	0.977647	rs3918242*age	0.00119689	0.00776236	0.877459	0.99101
rs3918242*sex	-0.0305733	0.0793452	0.7	0.927033	rs3918242*sex	0.0296678	0.0903813	0.742721	0.977647	rs3918242*sex	-0.17808	0.275806	0.518491	0.988404
rs3918242*bmi	-0.00364126	0.00517829	0.481945	0.921	rs3918242*bmi	-0.00304012	0.00579263	0.599704	0.964675	rs3918242*bmi	0.00547509	0.0139622	0.694958	0.988404
Shown are results from interaction tests conducted to determine if age, sex, or BMI influenced the association between each candidate SNP and OSA diagnoses. Results from tests reported in the literature to be sex-specific or influenced by age or BMI are indicated in bold, see Table S2 for more details.
