# Supplementary material for: Characterization of genetic and phenotypic heterogeneity of obstructive sleep apnea using electronic health records
Source: BMC Med Genomics. 2020 Jul 25;13:105. doi: 10.1186/s12920-020-00755-4 (PMC7382070; doi:10.1186/s12920-020-00755-4)
Supplement: Supplementary file 7 — Additional file 7. Table S6. Results from Tests for Associations between Obstructive Sleep Apnea Candidate SNPs and Variables Obtained from Sleep Reports at Geisinger. [file 12920_2020_755_MOESM7_ESM.xlsx]

## Sheet: S6. SleepReports_GeisingerEA
Table S6. Results from Tests for Associations between Obstructive Sleep Apnea Candidate SNPs and Variables Obtained from Sleep Reports at Geisinger.
OSA Literature							Geisinger (EA)
SNP	CHR	BP (hg38)	Closest Gene	Reported allele (effect)	Phenotype	Ancestral Population (s)	SNP	Effect Allele	MAF	β	SE	p-value	q-value†	q-value‡	Sleep Report Trait
rs11211631	1	47918069	TRABD2B	A allele (OR=0.57)	OSA	EA, EUR	rs11211631	A	0.398796	-0.0623797	0.0270122	0.0209258	0.272035	0.520293	Percent Time SaO2 < 89% (NREM)
rs1137100	1	65570758	LEPR	G allele (MetaOR=0.61, p=2.1E-01)	OSA	EAS	rs1137100	G	0.256208	-0.0823859	0.0360563	0.0223172	0.290124	0.520293	Mean Duration of Respiratory Event
rs1137101	1	65592830		G allele (MetaOR=0.35, p=1.0E-02)	OSA	EA	rs1137101	G	0.441661	-0.0695659	0.0190705	0.000264468	0.00343808	0.0983821	Wake After Sleep Onset (mins)
									0.442518	0.0571918	0.0187464	0.00228216	0.014834	0.282988	Sleep Efficiency (%)
									0.442518	-0.0521497	0.0200809	0.00940455	0.040753	0.437312	Number of Awakenings
									0.438695	-0.0691517	0.0318809	0.0300776	0.0977522	0.527594	Mean Duration of Respiratory Event
rs1409986	1	70865815	PTGER3	A allele (OR=2.14, p=1.0E-06)	OSA	EA	rs1409986	A	0.0740477	-0.108822	0.0384487	0.00465011	0.0363236	0.43246	Number of Awakenings
									0.0738791	-0.137193	0.0509487	0.00708611	0.0363236	0.437312	Percent Time SaO2 < 89% (REM)
									0.0743187	-0.0945286	0.0362426	0.00910155	0.0363236	0.437312	Wake After Sleep Onset (mins)
									0.0740477	0.0907796	0.0357804	0.0111765	0.0363236	0.455964	Sleep Efficiency (%)
									0.073524	0.0968408	0.0483944	0.0453844	0.117999	0.527594	Minimum % of SpO2 during Total Seep Time
rs1800871	1	206773289	IL10	T allele (OR=1.25, p=1.7E-02) NOTE: reported on opposite strand	OSA	Turkey	rs1800871	A	0.231476	0.0450146	0.0224543	0.0449933	0.390418	0.527594	Wake After Sleep Onset (mins)
rs1800896	1	206773552		A allele (OR=1.26, p=4.2E-02) NOTE: reported on opposite strand			rs1800896	C	0.48021	0.0557808	0.02657	0.0357822	0.249389	0.527594	Percent Time SaO2 < 89% (REM)
									0.482283	0.0662695	0.0320002	0.0383675	0.249389	0.527594	Mean Duration of Respiratory Event
rs2975100	5	37840943	GDNF	A allele (OR=2.45, p=1.8E-04)	OSA	EA	rs2975100	A	0.0830216	-0.0724699	0.0334888	0.0304641	0.388466	0.527594	Apnea/Hypopnea Index
rs1042713	5	148826877	ADRB2	A allele increased (p=1.0E-02)	Obesity in OSA vs. Obesity in Controls	Turkey (females)	rs1042713	A	0.375102	0.0429261	0.0206253	0.0374124	0.486361	0.527594	Central Apnea Index
rs6888451 (C>G SNP)	5	149744371	PPARGC1B	G allele increased (p=6.7E-05)	OSA Severity	EA	rs6888451	G	0.110676	-0.0737917	0.0362737	0.0419208	0.54497	0.527594	Epworth Sleepiness Scale
rs29230	6	29608616	GABBR1	C allele increased (p=1.0E-02, p=1.9E-02) NOTE: reported on opposite strand	OSA	Turkey (males), EAS	rs29230	G	0.175224	0.0774392	0.0247122	0.00172655	0.0224452	0.282988	Wake After Sleep Onset (mins)
rs3025039	6	43784799	VEGFA	T allele (OR=1.48, p=4.0E-02)	OSA	EAS	rs3025039	T	0.151376	-0.0582582	0.0278739	0.0366118	0.363753	0.527594	Central Apnea Index
rs1800796	7	22726627	IL6	C allele (MetaOR=1.13)	OSA	AA	rs1800796	C	0.0468397	-0.148203	0.0739172	0.044965	0.339346	0.527594	Mean Duration of Respiratory Event
rs1800795	7	22727026		C allele (MetaOR=1.46)	OSA	AA, EA	rs1800795	C	0.424776	0.0468989	0.0187247	0.0122571	0.159342	0.455964	Sleep Efficiency (%)
									0.423319	-0.0420497	0.0189781	0.0267122	0.173629	0.527594	Wake After Sleep Onset (mins)
rs7804372	7	116554174	CAV1	T allele increased	OSA Severity	Turkey	rs7804372	A	0.251973	0.0752413	0.035984	0.0365312	0.28396	0.527594	Mean Duration of Respiratory Event
									0.248843	0.0620154	0.030745	0.0436861	0.28396	0.527594	Mean Duration of Apnea/Hypopnea
rs74472562	11	44741205	RP11-45A12.2, TSPAN18	T allele (β=-0.034, p=1.1E-07)	Event Duration	LA	rs74472562	T	0.0390117	0.139229	0.0578572	0.0161097	0.209426	0.520293	Epworth Sleepiness Scale
									0.0366197	-0.174966	0.0831167	0.0352857	0.229357	0.527594	Mean Duration of Respiratory Event
rs72699765	15	25584050	AC124997.1	A allele (β=0.029, p=3.9E-07)	Event Duration	LA	rs72699765	A	0.0664023	-0.0755411	0.0376104	0.0445882	0.579647	0.527594	Sleep Efficiency (%)
rs8050136	16	53782363	FTO	A allele (OR=1.07, p=4.0E-02)	Sleep apnoea codes	EA	rs8050136	A	0.412823	0.0852995	0.0322018	0.00807533	0.104979	0.437312	Mean Duration of Respiratory Event
rs4673	16	88646828	CYBA	C allele increased (p=3.0E-02) NOTE: reported on opposite strand	OSA	EUR	rs4673	A	0.346964	0.0384698	0.0191926	0.045027	0.585351	0.527594	Apnea/Hypopnea Index
rs429358	19	44908684	APOE	ԑ4 allele (MetaORs Ranges=1.09-1.79)	OSA	EAS, EA (children), EUR	rs429358	C	0.123687	-0.0934252	0.0405564	0.0212459	0.276197	0.520293	Percent Time SaO2 < 89% (REM)
rs7412	19	44908822		ԑ2 allele (MetaORs Ranges=0.59-0.97)	OSA	EA (children), EUR	rs7412	T	0.085659	0.0815925	0.0353785	0.0210952	0.145458	0.520293	Central Apnea Index
									0.0904932	0.0996021	0.0436108	0.0223782	0.145458	0.520293	Minimum % of SpO2 during Respiratory Event
									0.0899922	-0.0913256	0.0449056	0.0419792	0.18191	0.527594	Percent Time SaO2 < 89% (NREM)
Results reflect all SNPs that were associated based on a nominal significance threshold of p<0.05 with box-cox transformed sleep study report measures. FDR-adjusted q-values for p-values from associations testing each SNP and 13 PSG-derived variables are also reported. Variants that were also associated with OSA diagnosis in the Geisinger dataset or in meta-analysis are indicated in bold italics …
