# Supplementary material for: Characterization of genetic and phenotypic heterogeneity of obstructive sleep apnea using electronic health records
Source: BMC Med Genomics. 2020 Jul 25;13:105. doi: 10.1186/s12920-020-00755-4 (PMC7382070; doi:10.1186/s12920-020-00755-4)
Supplement: Supplementary file 8 — Additional file 8. Table S7. Significant Results from Phenome-wide Studies Testing the Associations between Obstructive Sleep Apnoea Candidate SNPs and Other Clinical Codes and Lab Values. [file 12920_2020_755_MOESM8_ESM.xlsx]

## Sheet: S7. PheWAS Results
Table S7. Significant Results from Phenome-wide Studies Testing the Associations between Obstructive Sleep Apnoea Candidate SNPs and Other Clinical Codes and Lab Values.
OSA Literature							EHR-Derived Datasets
SNP	CHR	BP (hg38)	Closest Gene	Reported Allele (effect)	Reported Phenotype	Ancestral Population	Effect Allele	EHR-Derived Trait	Geisinger (EA)				VUMC (EA)				VUMC (AA)				Meta-Analyses (Direction Relates to Reference Allele1)																				Novel Gene Association	Novel Variant Association
									β	SE	p-value	q-value	β	SE	p-value	q-value	β	SE	p-value	q-value	Allele1	Allele2	Effect	StdErr	P-value	Q-value	Direction (Geisinger, VUMC_EA)	HetISq	HetChiSq	HetDf	HetPVal	Direction (Geisinger, VUMC_EA, VUMC_AA)	Effect	StdErr	P-value	Q-value	HetISq	HetChiSq	HetDf	HetPVal
rs1800629	6	3052541	TNF-α	A allele (MetaORs=1.67-4.70)	OSA	EAS, EUR, SAS	A	Celiac disease	1.166	0.11792	4.69e-23	2.57089e-19	0.168007	0.360165	0.640877	0.726328	Non-varying phenotype or genotype				A	G	1.0694	0.1121	1.396e-21	5.04e-21	++	85.6	6.935	1	0.008454	NA									No	No
rs2187668	6	32638107	HLA	A allele (OR=1.86)	OSA	EUR (children)	T	Chronic lymphocitic thyroiditis	0.53174	0.118588	7.33e-06	0.0088754	< 20 cases				Non-varying phenotype or genotype				T	C	0.5305	0.1106	1.625e-06	2.25692e-06	++	0	0.001	1	0.9766	NA									Yes	Yes
								Celiac disease	1.62103	0.119262	4.46e-42	5.80215e-38	1.14502	0.342628	0.000832093	0.00282912	Non-varying phenotype or genotype				T	C	1.5696	0.1126	3.863e-44	3.474e-43	++	41.9	1.722	1	0.1895	NA									No	No
								Graves' disease	0.61052	0.0966576	2.68e-10	6.06536e-07	0.00298651	0.265571	0.991027	0.991027	-0.12673	0.52248	0.80835	0.83102	T	C	0.5395	0.0908	2.863e-09	5.72e-09	++	78.4	4.621	1	0.03158	++-	0.5199	0.0895	6.249e-09	1.09375e-08	67.7	6.199	2	0.04507	No	Yes
								Calcium in Serum or Plasma	-0.0242751	0.00402109	1.58e-09	3.20387e-06	0.430656	0.281328	0.125839	0.237696	-0.701722	0.640299	0.273196	0.464246	T	C	-0.0242	0.004	1.805e-09	4.0725e-09	-+	61.8	2.614	1	0.1059	-+-	-0.0242	0.004	1.731e-09	4.03667e-09	46.4	3.734	2	0.1546	Yes	Yes
								Glucose in Serum or Plasma	1.94627	0.37337	1.87e-07	0.00032736	3.65116	3.46787	0.292424	0.445237	6.97929	6.71119	0.298444	0.464246	T	C	1.9658	0.3712	1.187e-07	1.94727e-07	++	0	0.239	1	0.625	+++	1.9811	0.3707	9.051e-08	1.40778e-07	0	0.795	2	0.6719	No	No
								Hypothyroidism NOS	0.152166	0.0301881	4.64e-07	0.00076729	0.220725	0.0766909	0.00400061	0.0113351	0.436253	0.237702	0.0664619	0.310155	T	C	0.1614	0.0281	9.22e-09	1.6596e-08	++	0	0.692	1	0.4055	+++	0.1651	0.0279	3.216e-09	6.44e-09	0.5	2.011	2	0.3659	Yes	Yes
								Hemoglobin A1c	0.0963742	0.0200092	1.47e-06	0.00232282	-0.00699483	0.00928217	0.451116	0.589921	-0.0342773	0.0269918	0.20423	0.408459	T	C	0.0113	0.0084	0.1792	0.189529	+-	95.4	21.962	1	2.781e-06	-+-	0.0073	0.008	0.3659	0.394154	91.9	24.562	2	4.64e-06	No	No
rs10097555	8	32488779	NRG1	G allele (OR=0.37)	OSA	EAS	G	Other peripheral nerve disorders	0.466449	0.102471	5.31e-06	0.0069188	-0.0536988	0.107647	0.61789	0.726328	0.199378	0.323639	0.537861	0.68455	A	G	-0.2192	0.0742	0.003146	0.00354375	-+	91.8	12.249	1	0.0004655	+--	-0.2182	0.0723	0.002561	0.00298667	83.7	12.252	2	0.002185	Yes	Yes
rs7030789	9	110973232	LPAR1	A allele (OR=1.29)	OSA/AHI	AA	A	Frequency of urination and polyuria	0.229829	0.0509153	6.36e-06	0.00798526	-0.134004	0.132584	0.314285	0.445237	< 20 cases				A	G	0.1831	0.0475	0.0001174	0.0001404	+-	84.8	6.563	1	0.01041	NA									Yes	Yes
rs8050136	16	53782363	FTO	A allele (OR=1.07)	Sleep apnoea codes	EA	A	Diabetes mellitus	0.0820044	0.0173411	2.26e-06	0.00333522	0.0835508	0.0489085	0.0875793	0.189592	-0.050537	0.100402	0.61472	0.717174	A	C	0.0822	0.0163	4.958e-07	7.44e-07	++	0	0.001	1	0.9762	++-	0.0788	0.0161	1.052e-06	1.47e-06	0	1.703	2	0.4268	No	No
rs429358	19	44908684	APOE	ԑ4 allele (MetaORs=1.09-1.79)	OSA	EAS, EA (children), EUR	C	Coronary atherosclerosis	0.150056	0.033991	1.01e-05	0.0114584	0.0557452	0.0486779	0.252132	0.428625	0.263258	0.155412	0.0902787	0.315975	T	C	-0.1191	0.0279	1.91e-05	2.45571e-05	--	60.4	2.523	1	0.1122	---	-0.1236	0.0274	6.575e-06	8.37455e-06	40.4	3.356	2	0.1867	No	No
								Mixed Hyperlipidemia	0.174224	0.0371905	2.8e-06	0.00397432	0.201042	0.0474596	2.27e-05	0.00019295	0.393696	0.113986	0.000552566	0.00468784	T	C	-0.1844	0.0293	2.973e-10	7.63714e-10	--	0	0.198	1	0.6565	---	-0.1974	0.0284	3.372e-12	9.436e-12	40.5	3.36	2	0.1864	No	No
								Hyperlipidemia	0.258173	0.0257784	1.31e-23	7.57068e-20	0.16496	0.0414199	6.82e-05	0.000386467	0.360454	0.105963	0.000669692	0.00468784	T	C	-0.2321	0.0219	2.759e-26	1.656e-25	--	72.6	3.651	1	0.05605	---	-0.2374	0.0214	1.64e-28	1.148e-27	60.4	5.057	2	0.07979	No	No
								Cholesterol in HDL in Serum or Plasma	-1.50627	0.154276	1.73e-22	8.79651e-19	-5.94813	1.3501	1.07e-05	0.0001819	-2.20591	2.61638	0.399289	0.559005	T	C	1.5635	0.1533	1.972e-24	8.865e-24	++	90.6	10.685	1	0.00108	+++	1.5657	0.153	1.42e-24	6.62667e-24	81.4	10.745	2	0.004643	No	No
								Triglyceride in Serum or Plasma	8.39269	1.05643	2.01e-15	6.98681e-12	-0.514973	0.302971	0.0892196	0.189592	0.132335	0.620023	0.83102	0.83102	T	C	-0.162	0.2912	0.5781	0.578	-+	98.5	65.693	1	5.269e-16	+--	-0.1566	0.2636	0.5524	0.552	97	65.695	2	5.426e-15	No	No
rs7412	19	44908822		ԑ2 allele (MetaORs=0.59-0.97)	OSA	EA (children), EUR	T	Hyperlipidemia	-0.462576	0.0311329	6.16e-50	9.87544e-46	-0.206553	0.056217	0.000238591	0.00101401	-0.220276	0.142502	0.122159	0.342045	T	C	-0.4025	0.0272	2.03e-49	3.654e-48	--	93.7	15.873	1	6.775e-05	---	-0.3961	0.0268	1.35e-49	1.89e-48	88.5	17.45	2	0.0001625	No	No
								Cholesterol in HDL in Serum or Plasma	1.3816	0.188631	2.45e-13	8.11676e-10	0.205451	1.81947	0.910099	0.96698	4.63033	3.44629	0.179271	0.408459	T	C	1.3691	0.1876	2.944e-13	8.82e-13	++	0	0.413	1	0.5202	+++	1.3787	0.1873	1.85e-13	6.475e-13	0	1.306	2	0.5204	No	No
Reported are associations between Literature-derived OSA candidate SNPs, along with summaries of evidence and the evaluated populations in studies reporting these OSA-associations, and other clinical codes and laboratory values that were significant at FDR<0.05 in the discovery Geisinger dataset. Results from tests of these associations in the replication (VUMC European Americans) and generalizat…
